# Supplementary material for: Photo-activation of Single Molecule Magnet Behavior in a Manganese-based Complex
Source: Sci Rep. 2016 Mar 30;6:23785. doi: 10.1038/srep23785 (PMC4824451; doi:10.1038/srep23785)
Supplement: Supplementary Information [file srep23785-s2.zip]

Archive with 1 entries (1 files):
- crystal-data.cif
