# Supplementary material for: Photo-activation of Single Molecule Magnet Behavior in a Manganese-based Complex
Source: Sci Rep. 2016 Mar 30;6:23785. doi: 10.1038/srep23785 (PMC4824451; doi:10.1038/srep23785)
Supplement: Supplementary Information [file srep23785-s2.zip › crystal-data.cif]

 
 
data_close
 
_audit_creation_method            SHELXL-2013
_chemical_name_systematic
;
 ?
;
_chemical_name_common             ?
_chemical_melting_point           ?
_chemical_formula_moiety          
 '2(C16 H14 Mn1 N2 O2), 1(C17 H8 F6 O4 S2), 4(C H4 O)'
_chemical_formula_sum
 'C53 H52 F6 Mn2 N4 O12 S2' 
_chemical_formula_weight          1224.98

loop_
 _atom_type_symbol
 _atom_type_description
 _atom_type_scat_dispersion_real
 _atom_type_scat_dispersion_imag
 _atom_type_scat_source
 'C'  'C'   0.0033   0.0016
 'International Tables Vol C Tables 4.2.6.8 and 6.1.1.4'
 'H'  'H'   0.0000   0.0000
 'International Tables Vol C Tables 4.2.6.8 and 6.1.1.4'
 'N'  'N'   0.0061   0.0033
 'International Tables Vol C Tables 4.2.6.8 and 6.1.1.4'
 'O'  'O'   0.0106   0.0060
 'International Tables Vol C Tables 4.2.6.8 and 6.1.1.4'
 'F'  'F'   0.0171   0.0103
 'International Tables Vol C Tables 4.2.6.8 and 6.1.1.4'
 'S'  'S'   0.1246   0.1234
 'International Tables Vol C Tables 4.2.6.8 and 6.1.1.4'
 'Mn'  'Mn'   0.3368   0.7283
 'International Tables Vol C Tables 4.2.6.8 and 6.1.1.4'
 
_space_group_crystal_system       Orthorhombic
_space_group_IT_number             ?
_space_group_name_H-M_alt         'P 21 c n'
_space_group_name_Hall            'P -2n 2a'
 
_shelx_space_group_comment
;
The symmetry employed for this shelxl refinement is uniquely defined
by the following loop, which should always be used as a source of
symmetry information in preference to the above space-group names.
They are only intended as comments.
;
 
loop_
 _space_group_symop_operation_xyz
 'x, y, z'
 'x+1/2, -y, -z'
 'x, -y+1/2, z+1/2'
 'x+1/2, y+1/2, -z+1/2'
 
_cell_length_a                    6.5329(8)
_cell_length_b                    26.757(4)
_cell_length_c                    30.620(4)
_cell_angle_alpha                 90
_cell_angle_beta                  90
_cell_angle_gamma                 90
_cell_volume                      5352.4(12)
_cell_formula_units_Z             4
_cell_measurement_temperature     93.1500
_cell_measurement_reflns_used     4890
_cell_measurement_theta_min       3.0330 
_cell_measurement_theta_max       23.4532
 
_exptl_crystal_description        Needle 
_exptl_crystal_colour             black 
_exptl_crystal_density_meas       ? 
_exptl_crystal_density_method     ?              
_exptl_crystal_density_diffrn     1.520          
_exptl_crystal_F_000              2520
_exptl_transmission_factor_min    ?                                             
_exptl_transmission_factor_max    ?                                             
_exptl_crystal_size_max           0.2 
_exptl_crystal_size_mid           0.03 
_exptl_crystal_size_min           0.01
_exptl_absorpt_coefficient_mu     0.637
_shelx_estimated_absorpt_T_min    ? 
_shelx_estimated_absorpt_T_max    ? 
_exptl_absorpt_correction_type    'Multi-scan' 
_exptl_absorpt_correction_T_min   0.7848
_exptl_absorpt_correction_T_max   1.0000
_exptl_absorpt_process_details    ? 
 
_exptl_special_details
;
 ?
;
 
_diffrn_ambient_temperature       93.1500
_diffrn_radiation_wavelength      0.710747
_diffrn_radiation_type            MoK\a
_diffrn_source                    'Rotating Anode'        
_diffrn_measurement_device_type   
;
Saturn724+ (4x4 bin mode)
;
_diffrn_measurement_method        'dtprofit.ref'
_diffrn_detector_area_resol_mean  28.5714
_diffrn_reflns_number             18514
_diffrn_reflns_av_unetI/netI      0.1836
_diffrn_reflns_av_R_equivalents   0.1295
_diffrn_reflns_limit_h_min        -7
_diffrn_reflns_limit_h_max        7
_diffrn_reflns_limit_k_min        -30
_diffrn_reflns_limit_k_max        30
_diffrn_reflns_limit_l_min        -34
_diffrn_reflns_limit_l_max        34
_diffrn_reflns_theta_min          4.004
_diffrn_reflns_theta_max          25.242
_diffrn_reflns_theta_full         25.242
_diffrn_measured_fraction_theta_max   0.907
_diffrn_measured_fraction_theta_full  0.907
_diffrn_reflns_Laue_measured_fraction_max    0.907
_diffrn_reflns_Laue_measured_fraction_full   0.907
_diffrn_reflns_point_group_measured_fraction_max   0.871
_diffrn_reflns_point_group_measured_fraction_full  0.714
_reflns_number_total              6905
_reflns_number_gt                 4237
_reflns_threshold_expression      'I > 2\s(I)'
_reflns_Friedel_coverage          0.742
_reflns_Friedel_fraction_max      0.826
_reflns_Friedel_fraction_full     0.673
 
_reflns_special_details
;
 Reflections were merged by SHELXL according to the crystal
 class for the calculation of statistics and refinement.
 
 _reflns_Friedel_fraction is defined as the number of unique
 Friedel pairs measured divided by the number that would be
 possible theoretically, ignoring centric projections and
 systematic absences.
;
 
_computing_data_collection        'CrystalClear (Rigaku Inc., 2008)'
_computing_cell_refinement        'CrystalClear (Rigaku Inc., 2008)'
_computing_data_reduction         'CrystalClear (Rigaku Inc., 2008)'
_computing_structure_solution     'SIR 92'
_computing_structure_refinement   'SHELXL-2013 (Sheldrick, 2013)'
_computing_molecular_graphics     ?
_computing_publication_material   ?
 
_refine_special_details
;
 ?
;
_refine_ls_structure_factor_coef  Fsqd
_refine_ls_matrix_type            full
_refine_ls_weighting_scheme       calc
_refine_ls_weighting_details
'w=1/[\s^2^(Fo^2^)+(0.0134P)^2^] where P=(Fo^2^+2Fc^2^)/3'
_atom_sites_solution_primary      ?
_atom_sites_solution_secondary    ?
_atom_sites_solution_hydrogens    geom
_refine_ls_hydrogen_treatment     constr
_refine_ls_extinction_method      none
_refine_ls_extinction_coef        .
_refine_ls_abs_structure_details
;
 Flack x determined using 1046 quotients [(I+)-(I-)]/[(I+)+(I-)]
 (Parsons and Flack (2004), Acta Cryst. A60, s61).
;
_refine_ls_abs_structure_Flack    0.03(3)
_chemical_absolute_configuration  ?
_refine_ls_number_reflns          6905
_refine_ls_number_parameters      712
_refine_ls_number_restraints      1
_refine_ls_R_factor_all           0.1261
_refine_ls_R_factor_gt            0.0745
_refine_ls_wR_factor_ref          0.1158
_refine_ls_wR_factor_gt           0.0945
_refine_ls_goodness_of_fit_ref    1.037
_refine_ls_restrained_S_all       1.037
_refine_ls_shift/su_max           0.000
_refine_ls_shift/su_mean          0.000
 
loop_
 _atom_site_label
 _atom_site_type_symbol
 _atom_site_fract_x
 _atom_site_fract_y
 _atom_site_fract_z
 _atom_site_U_iso_or_equiv
 _atom_site_adp_type
 _atom_site_occupancy
 _atom_site_site_symmetry_order  
 _atom_site_calc_flag
 _atom_site_refinement_flags_posn
 _atom_site_refinement_flags_adp
 _atom_site_refinement_flags_occupancy
 _atom_site_disorder_assembly
 _atom_site_disorder_group
C1 C 0.705(2) 0.3996(5) 0.6076(4) 0.033(4) Uani 1 1 d . . . . .
C2 C 0.869(2) 0.4315(5) 0.5996(4) 0.038(4) Uani 1 1 d . . . . .
H1 H 0.9793 0.4324 0.6190 0.046 Uiso 1 1 calc R U . . .
C3 C 0.870(2) 0.4624(5) 0.5627(4) 0.034(4) Uani 1 1 d . . . . .
H2 H 0.9830 0.4827 0.5572 0.041 Uiso 1 1 calc R U . . .
C4 C 0.707(2) 0.4632(5) 0.5344(4) 0.036(4) Uani 1 1 d . . . . .
H3 H 0.7069 0.4842 0.5102 0.043 Uiso 1 1 calc R U . . .
C5 C 0.542(2) 0.4321(5) 0.5428(4) 0.034(4) Uani 1 1 d . . . . .
H4 H 0.4318 0.4324 0.5236 0.040 Uiso 1 1 calc R U . . .
C6 C 0.536(2) 0.4002(5) 0.5787(4) 0.030(3) Uani 1 1 d . . . . .
C7 C 0.358(2) 0.3688(5) 0.5863(4) 0.041(4) Uani 1 1 d . . . . .
H75 H 0.2472 0.3732 0.5675 0.049 Uiso 1 1 calc R U . . .
C8 C 0.145(2) 0.3075(5) 0.6212(4) 0.042(4) Uani 1 1 d . . . . .
H6 H 0.0669 0.3080 0.5943 0.050 Uiso 1 1 calc R U . . .
H7 H 0.0621 0.3220 0.6442 0.050 Uiso 1 1 calc R U . . .
C9 C 0.205(2) 0.2541(4) 0.6330(4) 0.035(4) Uani 1 1 d . . . . .
H8 H 0.0888 0.2368 0.6458 0.042 Uiso 1 1 calc R U . . .
H9 H 0.2471 0.2361 0.6070 0.042 Uiso 1 1 calc R U . . .
C10 C 0.390(2) 0.2233(5) 0.6951(5) 0.038(4) Uani 1 1 d . . . . .
H10 H 0.2830 0.2007 0.6983 0.046 Uiso 1 1 calc R U . . .
C11 C 0.558(2) 0.2184(4) 0.7246(4) 0.029(3) Uani 1 1 d . . . . .
C12 C 0.548(3) 0.1806(5) 0.7565(4) 0.046(4) Uani 1 1 d . . . . .
H11 H 0.4318 0.1607 0.7580 0.055 Uiso 1 1 calc R U . . .
C13 C 0.703(3) 0.1721(5) 0.7853(5) 0.048(4) Uani 1 1 d . . . . .
H12 H 0.6937 0.1471 0.8062 0.057 Uiso 1 1 calc R U . . .
C14 C 0.877(3) 0.2023(5) 0.7822(5) 0.049(5) Uani 1 1 d . . . . .
H13 H 0.9867 0.1962 0.8007 0.059 Uiso 1 1 calc R U . . .
C15 C 0.889(2) 0.2413(5) 0.7523(4) 0.040(4) Uani 1 1 d . . . . .
H14 H 1.0058 0.2613 0.7521 0.048 Uiso 1 1 calc R U . . .
C16 C 0.731(2) 0.2513(5) 0.7224(4) 0.031(4) Uani 1 1 d . . . . .
C17 C 0.243(2) 0.5004(5) 0.7388(5) 0.037(4) Uani 1 1 d . . . . .
C18 C 0.076(3) 0.5242(5) 0.7188(4) 0.044(4) Uani 1 1 d . . . . .
H15 H -0.0373 0.5331 0.7356 0.052 Uiso 1 1 calc R U . . .
C19 C 0.077(3) 0.5345(5) 0.6746(5) 0.049(4) Uani 1 1 d . . . . .
H16 H -0.0331 0.5511 0.6619 0.059 Uiso 1 1 calc R U . . .
C20 C 0.245(3) 0.5199(6) 0.6491(5) 0.053(5) Uani 1 1 d . . . . .
H17 H 0.2437 0.5263 0.6192 0.063 Uiso 1 1 calc R U . . .
C21 C 0.405(2) 0.4971(5) 0.6669(4) 0.040(4) Uani 1 1 d . . . . .
H18 H 0.5143 0.4884 0.6490 0.048 Uiso 1 1 calc R U . . .
C22 C 0.416(3) 0.4853(5) 0.7124(5) 0.043(4) Uani 1 1 d . . . . .
C23 C 0.586(2) 0.4592(5) 0.7288(5) 0.038(4) Uani 1 1 d . . . . .
H19 H 0.6878 0.4496 0.7092 0.045 Uiso 1 1 calc R U . . .
C24 C 0.796(3) 0.4209(5) 0.7836(5) 0.059(5) Uani 1 1 d . . . . .
H20 H 0.9043 0.4257 0.7624 0.071 Uiso 1 1 calc R U . . .
H21 H 0.7670 0.3854 0.7855 0.071 Uiso 1 1 calc R U . . .
C25 C 0.865(2) 0.4404(6) 0.8284(5) 0.055(5) Uani 1 1 d . . . . .
H22 H 0.9573 0.4168 0.8422 0.066 Uiso 1 1 calc R U . . .
H23 H 0.9349 0.4723 0.8254 0.066 Uiso 1 1 calc R U . . .
C26 C 0.674(3) 0.4354(5) 0.8949(5) 0.047(4) Uani 1 1 d . . . . .
H24 H 0.7941 0.4226 0.9070 0.056 Uiso 1 1 calc R U . . .
C27 C 0.497(2) 0.4420(5) 0.9236(4) 0.037(4) Uani 1 1 d . . . . .
C28 C 0.510(3) 0.4239(5) 0.9677(5) 0.054(5) Uani 1 1 d . . . . .
H25 H 0.6277 0.4072 0.9768 0.064 Uiso 1 1 calc R U . . .
C29 C 0.354(3) 0.4307(6) 0.9966(5) 0.067(6) Uani 1 1 d . . . . .
H26 H 0.3623 0.4172 1.0245 0.080 Uiso 1 1 calc R U . . .
C30 C 0.183(3) 0.4577(6) 0.9841(5) 0.064(5) Uani 1 1 d . . . . .
H27 H 0.0779 0.4628 1.0040 0.077 Uiso 1 1 calc R U . . .
C31 C 0.166(3) 0.4773(5) 0.9420(5) 0.048(4) Uani 1 1 d . . . . .
H28 H 0.0509 0.4960 0.9346 0.058 Uiso 1 1 calc R U . . .
C32 C 0.322(2) 0.4692(5) 0.9100(5) 0.035(4) Uani 1 1 d . . . . .
C33 C 0.361(2) 0.3465(5) 0.8231(5) 0.040(4) Uani 1 1 d . . . . .
C34 C 0.271(2) 0.3117(5) 0.8567(4) 0.034(4) Uani 1 1 d . . . . .
C35 C 0.284(2) 0.2621(4) 0.8573(4) 0.037(4) Uani 1 1 d . . . . .
H29 H 0.3557 0.2438 0.8365 0.044 Uiso 1 1 calc R U . . .
C36 C 1.175(3) 0.2610(5) 0.3938(4) 0.041(4) Uani 1 1 d . . . . .
C37 C 1.056(4) 0.2237(6) 0.4188(6) 0.091(7) Uani 1 1 d . . . . .
C38 C 0.800(3) 0.2300(6) 0.4003(5) 0.064(5) Uani 1 1 d . . . . .
H30 H 0.7940 0.2239 0.3694 0.096 Uiso 1 1 calc R U . . .
H31 H 0.7520 0.2633 0.4063 0.096 Uiso 1 1 calc R U . . .
H32 H 0.7141 0.2063 0.4152 0.096 Uiso 1 1 calc R U . . .
C39 C 1.171(2) 0.3089(4) 0.4059(4) 0.027(3) Uani 1 1 d . . . . .
C40 C 0.258(3) 0.1446(5) 0.8865(4) 0.043(4) Uani 1 1 d . . . . .
C41 C 0.231(2) 0.3964(5) 0.4188(4) 0.036(4) Uani 1 1 d . . . . .
C42 C 1.053(3) 0.3776(5) 0.4489(4) 0.035(4) Uani 1 1 d . . . . .
C43 C 1.053(2) 0.3223(4) 0.4446(4) 0.029(3) Uani 1 1 d . . . . .
C44 C 1.274(3) 0.2246(6) 0.4795(6) 0.073(6) Uani 1 1 d . . . . .
H33 H 1.2805 0.2303 0.5104 0.110 Uiso 1 1 calc R U . . .
H34 H 1.3633 0.2475 0.4648 0.110 Uiso 1 1 calc R U . . .
H35 H 1.3149 0.1909 0.4733 0.110 Uiso 1 1 calc R U . . .
C45 C 1.020(4) 0.2340(5) 0.4612(6) 0.094(9) Uani 1 1 d . . . . .
C46 C 0.970(2) 0.2886(5) 0.4714(4) 0.044(4) Uani 1 1 d . . . . .
C47 C 0.857(2) 0.2924(5) 0.5113(4) 0.040(4) Uani 1 1 d . . . . .
H36 H 0.8287 0.3229 0.5246 0.048 Uiso 1 1 calc R U . . .
C48 C 0.795(2) 0.2497(5) 0.5278(4) 0.033(4) Uani 1 1 d . . . . .
C49 C 0.682(2) 0.2425(6) 0.5717(4) 0.038(4) Uani 1 1 d . . . . .
C50 C 0.208(2) 0.3710(4) 0.7164(4) 0.042(4) Uani 1 1 d . . . . .
H37 H 0.1906 0.3852 0.7449 0.062 Uiso 1 1 calc R U . . .
H38 H 0.1121 0.3443 0.7123 0.062 Uiso 1 1 calc R U . . .
H39 H 0.1852 0.3963 0.6946 0.062 Uiso 1 1 calc R U . . .
C51 C 0.559(3) 0.5854(5) 0.7891(5) 0.080(6) Uani 1 1 d . . . . .
H41 H 0.6483 0.6123 0.7973 0.121 Uiso 1 1 calc R U . . .
H42 H 0.4193 0.5965 0.7907 0.121 Uiso 1 1 calc R U . . .
H43 H 0.5893 0.5752 0.7597 0.121 Uiso 1 1 calc R U . . .
C52 C 1.073(4) 0.6013(9) 0.8464(9) 0.210(16) Uani 1 1 d . . . . .
H45 H 1.1359 0.6174 0.8218 0.316 Uiso 1 1 calc R U . . .
H46 H 1.0000 0.5723 0.8368 0.316 Uiso 1 1 calc R U . . .
H47 H 1.1773 0.5915 0.8669 0.316 Uiso 1 1 calc R U . . .
C53 C 0.647(3) 0.5814(5) 0.8973(4) 0.063(6) Uani 1 1 d . . . . .
H49 H 0.6682 0.5925 0.8679 0.094 Uiso 1 1 calc R U . . .
H50 H 0.5998 0.5474 0.8972 0.094 Uiso 1 1 calc R U . . .
H51 H 0.7729 0.5836 0.9133 0.094 Uiso 1 1 calc R U . . .
N1 N 0.3366(17) 0.3358(4) 0.6160(3) 0.031(3) Uani 1 1 d . . . . .
N2 N 0.3722(16) 0.2565(4) 0.6641(3) 0.034(3) Uani 1 1 d . . . . .
N3 N 0.6099(18) 0.4480(4) 0.7693(4) 0.039(3) Uani 1 1 d . . . . .
N4 N 0.6738(19) 0.4461(4) 0.8543(4) 0.041(3) Uani 1 1 d . . . . .
O1 O 0.7171(13) 0.3710(3) 0.6437(3) 0.031(2) Uani 1 1 d . . . . .
O2 O 0.7530(14) 0.2874(3) 0.6936(3) 0.034(3) Uani 1 1 d . . . . .
O3 O 0.2329(14) 0.4905(3) 0.7813(2) 0.031(2) Uani 1 1 d . . . . .
O4 O 0.2975(14) 0.4875(3) 0.8703(3) 0.031(2) Uani 1 1 d . . . . .
O5 O 0.3127(14) 0.3923(3) 0.8267(3) 0.034(3) Uani 1 1 d . . . . .
O6 O 0.4696(15) 0.3267(3) 0.7942(3) 0.046(3) Uani 1 1 d . . . . .
O7 O 0.6867(16) 0.2797(3) 0.5965(3) 0.044(3) Uani 1 1 d . . . . .
O8 O 0.5990(17) 0.2011(4) 0.5764(3) 0.058(3) Uani 1 1 d . . . . .
O9 O 0.4132(14) 0.3520(3) 0.7122(3) 0.038(2) Uani 1 1 d . . . . .
H40 H 0.4461 0.3378 0.7348 0.057 Uiso 1 1 calc R U . . .
O10 O 0.5882(15) 0.5444(3) 0.8179(3) 0.051(3) Uani 1 1 d . . . . .
H44 H 0.7053 0.5450 0.8276 0.076 Uiso 1 1 calc R U . . .
O11 O 0.931(2) 0.6361(4) 0.8677(4) 0.122(5) Uani 1 1 d . . . . .
H48 H 0.9406 0.6333 0.8943 0.184 Uiso 1 1 calc R U . . .
O12 O 0.497(5) 0.6123(8) 0.9176(8) 0.34(2) Uani 1 1 d . . . . .
H52 H 0.5425 0.6407 0.9202 0.514 Uiso 1 1 calc R U . . .
F1 F 0.4571(15) 0.1514(3) 0.8750(3) 0.069(3) Uani 1 1 d . . . . .
F2 F 0.1658(16) 0.1329(3) 0.8473(2) 0.074(3) Uani 1 1 d . . . . .
F3 F 0.3998(14) 0.4004(3) 0.4434(3) 0.060(3) Uani 1 1 d . . . . .
F4 F 0.1931(14) 0.4406(3) 0.4004(2) 0.055(2) Uani 1 1 d . . . . .
F5 F 1.0785(13) 0.3959(2) 0.4900(2) 0.046(2) Uani 1 1 d . . . . .
F6 F 0.8748(13) 0.3994(3) 0.4349(2) 0.048(2) Uani 1 1 d . . . . .
S1 S 0.1338(7) 0.33843(12) 0.90034(12) 0.0435(12) Uani 1 1 d . . . . .
S2 S 0.8532(7) 0.19702(13) 0.49631(12) 0.0470(12) Uani 1 1 d . . . . .
Mn1 Mn 0.5611(3) 0.31302(7) 0.65477(6) 0.0303(5) Uani 1 1 d . . . . .
Mn2 Mn 0.4361(3) 0.46757(7) 0.81953(6) 0.0338(6) Uani 1 1 d . . . . .
 
loop_
 _atom_site_aniso_label
 _atom_site_aniso_U_11
 _atom_site_aniso_U_22
 _atom_site_aniso_U_33
 _atom_site_aniso_U_23
 _atom_site_aniso_U_13
 _atom_site_aniso_U_12
C1 0.024(10) 0.039(9) 0.035(9) 0.005(7) -0.003(8) 0.003(8)
C2 0.036(11) 0.036(8) 0.043(9) -0.005(7) 0.006(8) 0.007(8)
C3 0.029(11) 0.046(9) 0.028(8) 0.006(7) 0.001(7) 0.013(8)
C4 0.041(11) 0.043(9) 0.025(8) 0.011(7) -0.015(8) 0.009(9)
C5 0.041(11) 0.043(9) 0.016(7) -0.002(6) 0.001(8) 0.017(9)
C6 0.020(10) 0.042(8) 0.030(8) -0.001(7) 0.001(8) 0.003(8)
C7 0.041(11) 0.047(9) 0.034(9) -0.008(8) -0.005(8) 0.010(9)
C8 0.025(11) 0.050(10) 0.051(9) -0.019(8) -0.007(8) -0.009(8)
C9 0.024(10) 0.036(9) 0.044(9) -0.015(7) 0.004(8) -0.012(8)
C10 0.036(12) 0.029(8) 0.050(10) -0.008(7) 0.009(9) -0.014(8)
C11 0.031(10) 0.018(7) 0.039(8) 0.001(6) 0.004(9) 0.007(8)
C12 0.051(12) 0.036(9) 0.052(10) -0.002(8) 0.005(10) -0.013(9)
C13 0.062(14) 0.038(9) 0.044(10) 0.010(8) 0.012(10) 0.002(10)
C14 0.060(15) 0.040(9) 0.048(10) -0.001(8) 0.008(10) 0.027(10)
C15 0.051(12) 0.036(8) 0.033(8) 0.003(7) 0.002(9) 0.003(9)
C16 0.028(10) 0.040(9) 0.025(8) -0.003(7) 0.000(8) 0.013(8)
C17 0.021(10) 0.018(7) 0.071(11) 0.006(8) -0.007(10) -0.015(7)
C18 0.039(11) 0.045(9) 0.047(10) 0.002(7) 0.001(9) -0.010(9)
C19 0.051(13) 0.042(9) 0.053(11) 0.003(8) -0.014(11) -0.022(10)
C20 0.051(13) 0.061(11) 0.046(10) 0.020(9) -0.018(10) -0.033(10)
C21 0.037(11) 0.049(9) 0.033(9) -0.004(7) -0.005(9) -0.003(9)
C22 0.038(12) 0.051(10) 0.041(10) -0.001(8) -0.001(9) -0.014(10)
C23 0.022(10) 0.042(9) 0.049(10) -0.006(7) 0.021(9) 0.006(8)
C24 0.059(14) 0.048(10) 0.071(12) 0.021(9) 0.016(11) 0.020(9)
C25 0.011(10) 0.062(11) 0.091(13) 0.033(10) 0.014(10) 0.014(8)
C26 0.048(12) 0.032(9) 0.059(11) 0.017(8) -0.008(10) -0.005(8)
C27 0.037(13) 0.045(9) 0.028(9) -0.004(7) -0.007(8) -0.005(8)
C28 0.046(13) 0.042(9) 0.073(12) 0.000(9) -0.023(10) -0.018(9)
C29 0.081(17) 0.090(13) 0.029(9) 0.028(9) 0.027(11) 0.002(12)
C30 0.070(15) 0.065(12) 0.057(12) -0.010(9) 0.014(11) 0.012(11)
C31 0.056(13) 0.041(9) 0.049(10) -0.009(8) 0.013(10) -0.003(9)
C32 0.033(11) 0.029(8) 0.044(10) -0.007(7) 0.001(9) -0.006(8)
C33 0.040(12) 0.046(10) 0.033(9) 0.006(8) 0.008(8) -0.010(9)
C34 0.032(10) 0.049(9) 0.022(8) -0.002(7) 0.012(7) 0.001(8)
C35 0.046(11) 0.022(8) 0.042(9) -0.004(7) 0.022(8) -0.002(7)
C36 0.067(13) 0.027(8) 0.029(8) 0.007(7) 0.017(9) 0.003(8)
C37 0.14(2) 0.041(10) 0.096(15) 0.001(10) 0.043(17) 0.007(13)
C38 0.069(14) 0.065(12) 0.059(11) 0.007(9) -0.039(10) 0.004(11)
C39 0.019(9) 0.028(8) 0.034(8) 0.007(7) -0.001(7) 0.005(7)
C40 0.053(13) 0.052(10) 0.024(9) 0.010(7) 0.011(9) -0.006(10)
C41 0.039(12) 0.031(9) 0.038(9) 0.002(7) 0.009(9) -0.004(8)
C42 0.043(11) 0.043(9) 0.018(7) 0.007(6) -0.002(8) 0.017(9)
C43 0.029(9) 0.023(7) 0.035(8) 0.008(6) -0.008(8) 0.001(8)
C44 0.042(14) 0.082(14) 0.097(15) 0.002(11) -0.012(11) 0.005(11)
C45 0.17(3) 0.021(9) 0.093(14) -0.004(9) 0.103(16) -0.011(11)
C46 0.071(13) 0.035(8) 0.026(8) -0.003(6) 0.022(9) -0.012(8)
C47 0.036(11) 0.034(8) 0.049(10) -0.006(7) 0.016(8) 0.015(8)
C48 0.040(11) 0.034(8) 0.024(8) -0.002(6) 0.007(7) -0.016(8)
C49 0.034(11) 0.050(10) 0.030(9) -0.001(8) 0.001(8) 0.012(9)
C50 0.052(12) 0.023(8) 0.050(9) -0.009(7) 0.016(9) 0.007(8)
C51 0.094(16) 0.055(11) 0.092(13) 0.009(10) 0.012(13) -0.005(12)
C52 0.22(4) 0.19(3) 0.22(3) -0.10(2) -0.08(3) 0.14(3)
C53 0.102(17) 0.052(10) 0.034(9) -0.014(8) -0.035(10) -0.003(11)
N1 0.013(7) 0.046(7) 0.035(7) 0.000(6) -0.007(6) 0.003(6)
N2 0.012(8) 0.049(7) 0.040(7) -0.004(6) 0.003(6) 0.000(6)
N3 0.027(9) 0.045(7) 0.045(8) 0.004(6) 0.013(7) 0.000(7)
N4 0.024(8) 0.045(8) 0.053(8) 0.015(6) -0.008(7) 0.001(6)
O1 0.030(6) 0.024(5) 0.039(5) -0.004(4) -0.004(5) -0.005(5)
O2 0.034(7) 0.040(6) 0.029(5) 0.012(4) -0.011(5) 0.005(5)
O3 0.032(7) 0.041(6) 0.019(5) 0.012(4) 0.001(5) 0.005(5)
O4 0.038(7) 0.029(5) 0.025(5) -0.004(4) -0.004(5) 0.000(5)
O5 0.034(7) 0.027(5) 0.041(6) -0.002(4) 0.019(5) -0.003(5)
O6 0.062(9) 0.045(6) 0.029(5) 0.007(5) 0.017(6) 0.000(6)
O7 0.048(8) 0.046(6) 0.037(6) 0.004(5) 0.014(6) -0.001(6)
O8 0.067(9) 0.048(6) 0.059(7) -0.012(5) 0.027(7) -0.018(7)
O9 0.031(7) 0.039(5) 0.045(6) -0.007(4) 0.011(6) 0.011(5)
O10 0.048(8) 0.045(6) 0.060(6) 0.007(5) -0.009(6) -0.015(6)
O11 0.164(15) 0.074(9) 0.129(11) -0.008(8) -0.046(12) 0.013(11)
O12 0.53(6) 0.23(2) 0.27(3) -0.07(2) -0.02(3) 0.23(3)
F1 0.077(8) 0.041(5) 0.088(7) 0.014(5) 0.045(6) 0.009(5)
F2 0.148(11) 0.041(5) 0.031(5) -0.004(4) -0.009(6) 0.031(6)
F3 0.035(7) 0.088(7) 0.057(6) -0.013(5) -0.006(5) -0.014(6)
F4 0.079(7) 0.033(5) 0.054(5) 0.005(4) 0.023(5) 0.000(5)
F5 0.065(6) 0.040(4) 0.034(4) -0.007(3) 0.009(5) -0.005(5)
F6 0.048(7) 0.041(5) 0.054(5) 0.007(4) -0.004(5) 0.002(5)
S1 0.060(3) 0.031(2) 0.040(2) 0.0012(17) 0.017(2) -0.004(2)
S2 0.065(3) 0.036(2) 0.040(2) -0.0033(18) 0.015(2) -0.005(2)
Mn1 0.0269(13) 0.0348(12) 0.0293(11) 0.0013(9) 0.0005(11) 0.0005(12)
Mn2 0.0281(14) 0.0340(12) 0.0393(12) 0.0039(10) 0.0034(13) 0.0005(12)
 
_geom_special_details
;
 All esds (except the esd in the dihedral angle between two l.s. planes)
 are estimated using the full covariance matrix.  The cell esds are taken
 into account individually in the estimation of esds in distances, angles
 and torsion angles; correlations between esds in cell parameters are only
 used when they are defined by crystal symmetry.  An approximate (isotropic)
 treatment of cell esds is used for estimating esds involving l.s. planes.
;
 
loop_
 _geom_bond_atom_site_label_1
 _geom_bond_atom_site_label_2
 _geom_bond_distance
 _geom_bond_site_symmetry_2
 _geom_bond_publ_flag
C1 O1 1.344(13) . ?
C1 C2 1.393(18) . ?
C1 C6 1.417(17) . ?
C2 C3 1.401(15) . ?
C3 C4 1.375(16) . ?
C4 C5 1.383(18) . ?
C5 C6 1.391(15) . ?
C6 C7 1.459(18) . ?
C7 N1 1.274(15) . ?
C8 N1 1.473(15) . ?
C8 C9 1.523(16) . ?
C9 N2 1.452(14) . ?
C10 N2 1.304(15) . ?
C10 C11 1.428(18) . ?
C11 C12 1.408(16) . ?
C11 C16 1.434(18) . ?
C12 C13 1.36(2) . ?
C13 C14 1.395(19) . ?
C14 C15 1.389(17) . ?
C15 C16 1.407(17) . ?
C16 O2 1.318(14) . ?
C17 O3 1.330(15) . ?
C17 C18 1.407(18) . ?
C17 C22 1.448(19) . ?
C18 C19 1.381(17) . ?
C19 C20 1.402(19) . ?
C20 C21 1.330(19) . ?
C21 C22 1.431(17) . ?
C22 C23 1.404(18) . ?
C23 N3 1.287(15) . ?
C24 N3 1.480(17) . ?
C24 C25 1.534(19) . ?
C25 N4 1.490(16) . ?
C26 N4 1.277(15) . ?
C26 C27 1.463(19) . ?
C27 C32 1.418(18) . ?
C27 C28 1.437(18) . ?
C28 C29 1.36(2) . ?
C29 C30 1.39(2) . ?
C30 C31 1.396(18) . ?
C31 C32 1.432(18) . ?
C32 O4 1.320(15) . ?
C33 O6 1.251(15) . ?
C33 O5 1.270(14) . ?
C33 C34 1.506(17) . ?
C34 C35 1.331(15) . ?
C34 S1 1.760(12) . ?
C35 C36 1.460(17) 3_455 ?
C36 C39 1.335(16) . ?
C36 C35 1.460(17) 3_654 ?
C36 C37 1.48(2) . ?
C37 C45 1.35(2) . ?
C37 C38 1.78(3) . ?
C37 S1 1.826(16) 3_654 ?
C39 C43 1.457(17) . ?
C39 C40 1.491(17) 3_654 ?
C40 F1 1.359(16) . ?
C40 F2 1.379(15) . ?
C40 C41 1.488(17) 3 ?
C40 C39 1.491(17) 3_455 ?
C41 F4 1.333(14) . ?
C41 F3 1.340(15) . ?
C41 C40 1.488(17) 3_554 ?
C41 C42 1.568(19) 1_455 ?
C42 F5 1.362(13) . ?
C42 F6 1.370(15) . ?
C42 C43 1.486(16) . ?
C42 C41 1.568(19) 1_655 ?
C43 C46 1.335(16) . ?
C44 C45 1.77(3) . ?
C45 C46 1.531(18) . ?
C45 S2 1.820(15) . ?
C46 C47 1.432(16) . ?
C47 C48 1.312(15) . ?
C48 C49 1.546(17) . ?
C48 S2 1.748(12) . ?
C49 O8 1.242(16) . ?
C49 O7 1.253(14) . ?
C50 O9 1.438(15) . ?
C51 O10 1.422(14) . ?
C52 O11 1.47(2) . ?
C53 O12 1.42(2) . ?
N1 Mn1 1.983(11) . ?
N2 Mn1 1.973(11) . ?
N3 Mn2 1.981(11) . ?
N4 Mn2 1.968(12) . ?
O1 Mn1 1.888(8) . ?
O2 Mn1 1.859(8) . ?
O3 Mn2 1.872(8) . ?
O4 Mn2 1.877(8) . ?
O5 Mn2 2.182(8) . ?
O7 Mn1 2.156(9) . ?
O9 Mn1 2.260(8) . ?
O10 Mn2 2.283(9) . ?
S1 C37 1.826(16) 3_455 ?
 
loop_
 _geom_angle_atom_site_label_1
 _geom_angle_atom_site_label_2
 _geom_angle_atom_site_label_3
 _geom_angle
 _geom_angle_site_symmetry_1
 _geom_angle_site_symmetry_3
 _geom_angle_publ_flag
O1 C1 C2 116.7(12) . . ?
O1 C1 C6 124.4(13) . . ?
C2 C1 C6 118.8(12) . . ?
C1 C2 C3 120.5(14) . . ?
C4 C3 C2 121.0(14) . . ?
C3 C4 C5 118.5(12) . . ?
C4 C5 C6 122.5(14) . . ?
C5 C6 C1 118.7(13) . . ?
C5 C6 C7 120.2(13) . . ?
C1 C6 C7 121.1(12) . . ?
N1 C7 C6 126.8(13) . . ?
N1 C8 C9 106.9(11) . . ?
N2 C9 C8 107.9(10) . . ?
N2 C10 C11 126.3(13) . . ?
C12 C11 C10 118.1(14) . . ?
C12 C11 C16 120.6(14) . . ?
C10 C11 C16 121.4(11) . . ?
C13 C12 C11 122.4(15) . . ?
C12 C13 C14 117.6(14) . . ?
C15 C14 C13 121.9(15) . . ?
C14 C15 C16 121.8(15) . . ?
O2 C16 C15 119.7(14) . . ?
O2 C16 C11 124.6(13) . . ?
C15 C16 C11 115.6(12) . . ?
O3 C17 C18 118.5(14) . . ?
O3 C17 C22 122.0(13) . . ?
C18 C17 C22 119.4(14) . . ?
C19 C18 C17 120.9(16) . . ?
C18 C19 C20 119.7(16) . . ?
C21 C20 C19 121.0(15) . . ?
C20 C21 C22 122.8(16) . . ?
C23 C22 C21 119.8(15) . . ?
C23 C22 C17 123.9(13) . . ?
C21 C22 C17 116.2(15) . . ?
N3 C23 C22 123.6(14) . . ?
N3 C24 C25 109.9(12) . . ?
N4 C25 C24 105.2(12) . . ?
N4 C26 C27 123.8(15) . . ?
C32 C27 C28 119.8(14) . . ?
C32 C27 C26 121.5(13) . . ?
C28 C27 C26 118.5(14) . . ?
C29 C28 C27 121.4(15) . . ?
C28 C29 C30 119.7(14) . . ?
C29 C30 C31 121.1(16) . . ?
C30 C31 C32 121.1(15) . . ?
O4 C32 C27 124.1(14) . . ?
O4 C32 C31 119.0(14) . . ?
C27 C32 C31 116.9(14) . . ?
O6 C33 O5 127.6(13) . . ?
O6 C33 C34 116.3(13) . . ?
O5 C33 C34 116.0(13) . . ?
C35 C34 C33 126.9(12) . . ?
C35 C34 S1 115.2(10) . . ?
C33 C34 S1 117.8(10) . . ?
C34 C35 C36 113.7(12) . 3_455 ?
C39 C36 C35 129.0(13) . 3_654 ?
C39 C36 C37 119.6(13) . . ?
C35 C36 C37 111.4(12) 3_654 . ?
C45 C37 C36 117.0(15) . . ?
C45 C37 C38 96.9(18) . . ?
C36 C37 C38 105.3(14) . . ?
C45 C37 S1 122.2(13) . 3_654 ?
C36 C37 S1 108.0(13) . 3_654 ?
C38 C37 S1 104.5(12) . 3_654 ?
C36 C39 C43 118.2(12) . . ?
C36 C39 C40 133.1(13) . 3_654 ?
C43 C39 C40 108.7(11) . 3_654 ?
F1 C40 F2 102.9(11) . . ?
F1 C40 C41 112.7(13) . 3 ?
F2 C40 C41 111.0(12) . 3 ?
F1 C40 C39 111.0(13) . 3_455 ?
F2 C40 C39 111.6(12) . 3_455 ?
C41 C40 C39 107.8(11) 3 3_455 ?
F4 C41 F3 108.8(12) . . ?
F4 C41 C40 113.3(12) . 3_554 ?
F3 C41 C40 109.5(13) . 3_554 ?
F4 C41 C42 113.3(12) . 1_455 ?
F3 C41 C42 107.8(11) . 1_455 ?
C40 C41 C42 104.0(11) 3_554 1_455 ?
F5 C42 F6 103.9(11) . . ?
F5 C42 C43 116.1(10) . . ?
F6 C42 C43 113.5(13) . . ?
F5 C42 C41 109.6(12) . 1_655 ?
F6 C42 C41 108.1(10) . 1_655 ?
C43 C42 C41 105.5(11) . 1_655 ?
C46 C43 C39 123.4(12) . . ?
C46 C43 C42 128.1(12) . . ?
C39 C43 C42 108.5(11) . . ?
C37 C45 C46 115.4(14) . . ?
C37 C45 C44 96.3(17) . . ?
C46 C45 C44 105.7(14) . . ?
C37 C45 S2 124.3(15) . . ?
C46 C45 S2 105.7(10) . . ?
C44 C45 S2 107.3(12) . . ?
C43 C46 C47 133.5(13) . . ?
C43 C46 C45 115.6(12) . . ?
C47 C46 C45 110.5(11) . . ?
C48 C47 C46 115.1(12) . . ?
C47 C48 C49 126.1(12) . . ?
C47 C48 S2 115.1(10) . . ?
C49 C48 S2 118.8(10) . . ?
O8 C49 O7 130.3(14) . . ?
O8 C49 C48 115.0(12) . . ?
O7 C49 C48 114.7(13) . . ?
C7 N1 C8 121.7(12) . . ?
C7 N1 Mn1 124.1(10) . . ?
C8 N1 Mn1 113.9(8) . . ?
C10 N2 C9 121.0(12) . . ?
C10 N2 Mn1 124.8(10) . . ?
C9 N2 Mn1 114.2(8) . . ?
C23 N3 C24 119.8(12) . . ?
C23 N3 Mn2 128.2(11) . . ?
C24 N3 Mn2 111.7(9) . . ?
C26 N4 C25 119.6(13) . . ?
C26 N4 Mn2 126.5(12) . . ?
C25 N4 Mn2 113.9(9) . . ?
C1 O1 Mn1 125.7(8) . . ?
C16 O2 Mn1 128.7(9) . . ?
C17 O3 Mn2 129.9(9) . . ?
C32 O4 Mn2 126.7(8) . . ?
C33 O5 Mn2 142.2(9) . . ?
C49 O7 Mn1 145.3(10) . . ?
C50 O9 Mn1 129.1(8) . . ?
C51 O10 Mn2 130.5(9) . . ?
C34 S1 C37 90.4(8) . 3_455 ?
C48 S2 C45 91.0(6) . . ?
O2 Mn1 O1 93.1(4) . . ?
O2 Mn1 N2 92.7(4) . . ?
O1 Mn1 N2 173.8(4) . . ?
O2 Mn1 N1 174.4(5) . . ?
O1 Mn1 N1 92.2(4) . . ?
N2 Mn1 N1 82.0(5) . . ?
O2 Mn1 O7 96.9(4) . . ?
O1 Mn1 O7 89.2(3) . . ?
N2 Mn1 O7 92.3(4) . . ?
N1 Mn1 O7 85.0(4) . . ?
O2 Mn1 O9 87.8(3) . . ?
O1 Mn1 O9 89.5(3) . . ?
N2 Mn1 O9 88.5(4) . . ?
N1 Mn1 O9 90.4(4) . . ?
O7 Mn1 O9 175.2(4) . . ?
O3 Mn2 O4 94.7(4) . . ?
O3 Mn2 N4 173.1(5) . . ?
O4 Mn2 N4 90.9(5) . . ?
O3 Mn2 N3 90.5(4) . . ?
O4 Mn2 N3 173.9(5) . . ?
N4 Mn2 N3 83.7(5) . . ?
O3 Mn2 O5 95.9(4) . . ?
O4 Mn2 O5 90.0(3) . . ?
N4 Mn2 O5 88.1(4) . . ?
N3 Mn2 O5 92.6(4) . . ?
O3 Mn2 O10 90.0(4) . . ?
O4 Mn2 O10 88.4(3) . . ?
N4 Mn2 O10 86.1(4) . . ?
N3 Mn2 O10 88.4(4) . . ?
O5 Mn2 O10 173.9(4) . . ?
 
_refine_diff_density_max    0.375
_refine_diff_density_min   -0.349
_refine_diff_density_rms    0.080

_shelxl_version_number 2013-4

_shelx_res_file
;
TITL shelx in ?
CELL  0.71073   6.5329  26.7570  30.6200   90.000   90.000   90.000
ZERR     4.00   0.0008   0.0040   0.0040    0.000    0.000    0.000
LATT  -1
SYMM  1/2 + X, - Y, - Z
SYMM    X, 1/2 - Y, 1/2 + Z
SYMM  1/2 + X, 1/2 + Y, 1/2 - Z
SFAC  C    H    N    O    F    S    MN
UNIT  212  208  16   48   24   8    8
MERG   2
FMAP   2
PLAN    1
ACTA
L.S.  20
WGHT    0.013400
FVAR       1.24725
C1    1    0.705463    0.399554    0.607640    11.00000    0.02435    0.03878 =
         0.03486    0.00498   -0.00288    0.00339
C2    1    0.869476    0.431511    0.599643    11.00000    0.03645    0.03564 =
         0.04254   -0.00506    0.00595    0.00730
AFIX  43
H1    2    0.979270    0.432358    0.618961    11.00000   -1.20000
AFIX   0
C3    1    0.870223    0.462384    0.562708    11.00000    0.02874    0.04593 =
         0.02816    0.00585    0.00096    0.01308
AFIX  43
H2    2    0.982979    0.482655    0.557233    11.00000   -1.20000
AFIX   0
C4    1    0.706841    0.463184    0.534421    11.00000    0.04077    0.04269 =
         0.02480    0.01073   -0.01504    0.00870
AFIX  43
H3    2    0.706867    0.484187    0.510221    11.00000   -1.20000
AFIX   0
C5    1    0.542446    0.432055    0.542764    11.00000    0.04119    0.04337 =
         0.01627   -0.00205    0.00097    0.01652
AFIX  43
H4    2    0.431833    0.432400    0.523647    11.00000   -1.20000
AFIX   0
C6    1    0.536305    0.400236    0.578683    11.00000    0.01957    0.04151 =
         0.03034   -0.00093    0.00080    0.00332
C7    1    0.357533    0.368764    0.586288    11.00000    0.04051    0.04735 =
         0.03373   -0.00785   -0.00543    0.00989
AFIX  43
H75   2    0.247249    0.373211    0.567480    11.00000   -1.20000
AFIX   0
C8    1    0.144993    0.307484    0.621242    11.00000    0.02465    0.05044 =
         0.05082   -0.01939   -0.00695   -0.00903
AFIX  23
H6    2    0.066898    0.307953    0.594302    11.00000   -1.20000
H7    2    0.062069    0.322026    0.644243    11.00000   -1.20000
AFIX   0
C9    1    0.204664    0.254115    0.632988    11.00000    0.02360    0.03631 =
         0.04387   -0.01539    0.00363   -0.01157
AFIX  23
H8    2    0.088840    0.236766    0.645757    11.00000   -1.20000
H9    2    0.247121    0.236148    0.607008    11.00000   -1.20000
AFIX   0
C10   1    0.390052    0.223305    0.695086    11.00000    0.03620    0.02885 =
         0.05044   -0.00785    0.00871   -0.01368
AFIX  43
H10   2    0.282987    0.200692    0.698283    11.00000   -1.20000
AFIX   0
C11   1    0.558213    0.218369    0.724566    11.00000    0.03138    0.01804 =
         0.03894    0.00095    0.00373    0.00733
C12   1    0.548353    0.180578    0.756511    11.00000    0.05068    0.03551 =
         0.05213   -0.00160    0.00531   -0.01338
AFIX  43
H11   2    0.431800    0.160694    0.757993    11.00000   -1.20000
AFIX   0
C13   1    0.703162    0.172122    0.785267    11.00000    0.06170    0.03808 =
         0.04355    0.00985    0.01176    0.00240
AFIX  43
H12   2    0.693748    0.147088    0.806241    11.00000   -1.20000
AFIX   0
C14   1    0.876537    0.202325    0.782187    11.00000    0.05989    0.03983 =
         0.04813   -0.00109    0.00816    0.02726
AFIX  43
H13   2    0.986714    0.196208    0.800662    11.00000   -1.20000
AFIX   0
C15   1    0.889447    0.241265    0.752335    11.00000    0.05061    0.03572 =
         0.03254    0.00253    0.00205    0.00334
AFIX  43
H14   2    1.005820    0.261283    0.752117    11.00000   -1.20000
AFIX   0
C16   1    0.731208    0.251254    0.722409    11.00000    0.02774    0.04042 =
         0.02536   -0.00254   -0.00032    0.01273
C17   1    0.243169    0.500390    0.738827    11.00000    0.02119    0.01783 =
         0.07075    0.00590   -0.00664   -0.01501
C18   1    0.075699    0.524204    0.718820    11.00000    0.03929    0.04459 =
         0.04691    0.00232    0.00062   -0.00976
AFIX  43
H15   2   -0.037317    0.533105    0.735570    11.00000   -1.20000
AFIX   0
C19   1    0.076850    0.534544    0.674639    11.00000    0.05104    0.04223 =
         0.05320    0.00282   -0.01419   -0.02238
AFIX  43
H16   2   -0.033071    0.551128    0.661893    11.00000   -1.20000
AFIX   0
C20   1    0.244570    0.519916    0.649097    11.00000    0.05145    0.06098 =
         0.04550    0.02040   -0.01832   -0.03329
AFIX  43
H17   2    0.243686    0.526283    0.619239    11.00000   -1.20000
AFIX   0
C21   1    0.404908    0.497074    0.666917    11.00000    0.03667    0.04945 =
         0.03308   -0.00427   -0.00511   -0.00288
AFIX  43
H18   2    0.514331    0.488398    0.649029    11.00000   -1.20000
AFIX   0
C22   1    0.416310    0.485272    0.712425    11.00000    0.03760    0.05106 =
         0.04146   -0.00066   -0.00064   -0.01433
C23   1    0.586423    0.459224    0.728754    11.00000    0.02186    0.04231 =
         0.04945   -0.00627    0.02088    0.00630
AFIX  43
H19   2    0.687812    0.449561    0.709178    11.00000   -1.20000
AFIX   0
C24   1    0.795838    0.420935    0.783623    11.00000    0.05906    0.04835 =
         0.07088    0.02055    0.01642    0.01984
AFIX  23
H20   2    0.904314    0.425749    0.762405    11.00000   -1.20000
H21   2    0.766998    0.385440    0.785516    11.00000   -1.20000
AFIX   0
C25   1    0.865307    0.440412    0.828351    11.00000    0.01129    0.06203 =
         0.09136    0.03270    0.01418    0.01378
AFIX  23
H22   2    0.957338    0.416816    0.842238    11.00000   -1.20000
H23   2    0.934871    0.472260    0.825390    11.00000   -1.20000
AFIX   0
C26   1    0.674356    0.435374    0.894919    11.00000    0.04849    0.03232 =
         0.05944    0.01726   -0.00836   -0.00466
AFIX  43
H24   2    0.794125    0.422593    0.906951    11.00000   -1.20000
AFIX   0
C27   1    0.497457    0.442037    0.923644    11.00000    0.03656    0.04464 =
         0.02841   -0.00359   -0.00717   -0.00463
C28   1    0.510314    0.423896    0.967747    11.00000    0.04584    0.04200 =
         0.07269   -0.00004   -0.02307   -0.01752
AFIX  43
H25   2    0.627734    0.407175    0.976769    11.00000   -1.20000
AFIX   0
C29   1    0.354187    0.430685    0.996574    11.00000    0.08136    0.09013 =
         0.02950    0.02806    0.02734    0.00171
AFIX  43
H26   2    0.362349    0.417249    1.024531    11.00000   -1.20000
AFIX   0
C30   1    0.183073    0.457702    0.984071    11.00000    0.07043    0.06548 =
         0.05716   -0.00973    0.01367    0.01198
AFIX  43
H27   2    0.077894    0.462845    1.004039    11.00000   -1.20000
AFIX   0
C31   1    0.165908    0.477343    0.941980    11.00000    0.05569    0.04060 =
         0.04869   -0.00902    0.01273   -0.00283
AFIX  43
H28   2    0.050926    0.496006    0.934585    11.00000   -1.20000
AFIX   0
C32   1    0.322437    0.469224    0.910002    11.00000    0.03321    0.02928 =
         0.04360   -0.00727    0.00138   -0.00596
C33   1    0.360976    0.346486    0.823105    11.00000    0.04039    0.04601 =
         0.03298    0.00649    0.00828   -0.01040
C34   1    0.271123    0.311748    0.856723    11.00000    0.03160    0.04866 =
         0.02191   -0.00201    0.01158    0.00086
C35   1    0.283993    0.262099    0.857344    11.00000    0.04582    0.02220 =
         0.04161   -0.00403    0.02173   -0.00175
AFIX  43
H29   2    0.355714    0.243832    0.836523    11.00000   -1.20000
AFIX   0
C36   1    1.175017    0.261011    0.393763    11.00000    0.06653    0.02699 =
         0.02896    0.00746    0.01690    0.00324
C37   1    1.056406    0.223656    0.418794    11.00000    0.13731    0.04111 =
         0.09576    0.00109    0.04295    0.00732
C38   1    0.799571    0.230037    0.400270    11.00000    0.06902    0.06486 =
         0.05897    0.00704   -0.03948    0.00384
AFIX  33
H30   2    0.793995    0.223930    0.369399    11.00000   -1.50000
H31   2    0.752004    0.263286    0.406252    11.00000   -1.50000
H32   2    0.714147    0.206337    0.415166    11.00000   -1.50000
AFIX   0
C39   1    1.170825    0.308929    0.405862    11.00000    0.01899    0.02754 =
         0.03375    0.00729   -0.00061    0.00452
C40   1    0.258185    0.144580    0.886515    11.00000    0.05348    0.05184 =
         0.02354    0.01046    0.01148   -0.00597
C41   1    0.231030    0.396444    0.418789    11.00000    0.03877    0.03104 =
         0.03787    0.00210    0.00866   -0.00415
C42   1    1.052785    0.377587    0.448861    11.00000    0.04291    0.04318 =
         0.01756    0.00740   -0.00201    0.01748
C43   1    1.053036    0.322274    0.444558    11.00000    0.02869    0.02327 =
         0.03490    0.00768   -0.00805    0.00106
C44   1    1.273593    0.224602    0.479504    11.00000    0.04171    0.08160 =
         0.09715    0.00196   -0.01154    0.00477
AFIX  33
H33   2    1.280482    0.230334    0.510419    11.00000   -1.50000
H34   2    1.363255    0.247476    0.464757    11.00000   -1.50000
H35   2    1.314882    0.190919    0.473255    11.00000   -1.50000
AFIX   0
C45   1    1.019709    0.233951    0.461235    11.00000    0.16620    0.02149 =
         0.09323   -0.00387    0.10274   -0.01079
C46   1    0.969669    0.288622    0.471390    11.00000    0.07147    0.03545 =
         0.02632   -0.00344    0.02154   -0.01211
C47   1    0.856598    0.292397    0.511314    11.00000    0.03615    0.03389 =
         0.04901   -0.00620    0.01604    0.01458
AFIX  43
H36   2    0.828669    0.322899    0.524601    11.00000   -1.20000
AFIX   0
C48   1    0.795283    0.249678    0.527779    11.00000    0.03957    0.03406 =
         0.02413   -0.00222    0.00716   -0.01641
C49   1    0.682209    0.242469    0.571665    11.00000    0.03370    0.05034 =
         0.02994   -0.00071    0.00073    0.01180
C50   1    0.208205    0.371049    0.716354    11.00000    0.05207    0.02284 =
         0.04980   -0.00901    0.01615    0.00688
AFIX  33
H37   2    0.190577    0.385242    0.744902    11.00000   -1.50000
H38   2    0.112066    0.344309    0.712326    11.00000   -1.50000
H39   2    0.185193    0.396311    0.694640    11.00000   -1.50000
AFIX   0
C51   1    0.558884    0.585398    0.789074    11.00000    0.09358    0.05527 =
         0.09227    0.00865    0.01196   -0.00511
AFIX  33
H41   2    0.648294    0.612274    0.797291    11.00000   -1.50000
H42   2    0.419303    0.596459    0.790710    11.00000   -1.50000
H43   2    0.589277    0.575151    0.759736    11.00000   -1.50000
AFIX   0
C52   1    1.073322    0.601312    0.846443    11.00000    0.22270    0.18709 =
         0.22149   -0.09971   -0.08030    0.14466
AFIX  33
H45   2    1.135906    0.617427    0.821819    11.00000   -1.50000
H46   2    0.999992    0.572266    0.836750    11.00000   -1.50000
H47   2    1.177285    0.591508    0.866878    11.00000   -1.50000
AFIX   0
C53   1    0.646672    0.581444    0.897346    11.00000    0.10170    0.05201 =
         0.03389   -0.01389   -0.03486   -0.00278
AFIX  33
H49   2    0.668208    0.592477    0.867869    11.00000   -1.50000
H50   2    0.599805    0.547440    0.897184    11.00000   -1.50000
H51   2    0.772940    0.583589    0.913273    11.00000   -1.50000
AFIX   0
N1    3    0.336631    0.335834    0.615985    11.00000    0.01273    0.04612 =
         0.03520   -0.00012   -0.00668    0.00258
N2    3    0.372165    0.256479    0.664104    11.00000    0.01232    0.04906 =
         0.04000   -0.00427    0.00258    0.00010
N3    3    0.609861    0.447970    0.769329    11.00000    0.02656    0.04545 =
         0.04526    0.00418    0.01342   -0.00009
N4    3    0.673771    0.446100    0.854271    11.00000    0.02404    0.04517 =
         0.05330    0.01500   -0.00840    0.00097
O1    4    0.717107    0.371036    0.643685    11.00000    0.02981    0.02375 =
         0.03931   -0.00408   -0.00379   -0.00495
O2    4    0.753039    0.287446    0.693602    11.00000    0.03441    0.03983 =
         0.02866    0.01236   -0.01150    0.00512
O3    4    0.232903    0.490457    0.781329    11.00000    0.03205    0.04057 =
         0.01924    0.01162    0.00079    0.00468
O4    4    0.297524    0.487529    0.870310    11.00000    0.03793    0.02946 =
         0.02539   -0.00393   -0.00366    0.00028
O5    4    0.312670    0.392268    0.826731    11.00000    0.03390    0.02689 =
         0.04136   -0.00240    0.01883   -0.00279
O6    4    0.469580    0.326740    0.794199    11.00000    0.06203    0.04537 =
         0.02923    0.00739    0.01748   -0.00042
O7    4    0.686706    0.279661    0.596538    11.00000    0.04834    0.04572 =
         0.03702    0.00390    0.01372   -0.00084
O8    4    0.599033    0.201108    0.576446    11.00000    0.06661    0.04755 =
         0.05882   -0.01169    0.02737   -0.01764
O9    4    0.413154    0.351996    0.712151    11.00000    0.03057    0.03946 =
         0.04459   -0.00653    0.01083    0.01113
AFIX  83
H40   2    0.446124    0.337769    0.734803    11.00000   -1.50000
AFIX   0
O10   4    0.588177    0.544383    0.817937    11.00000    0.04780    0.04455 =
         0.05993    0.00712   -0.00881   -0.01541
AFIX  83
H44   2    0.705289    0.544999    0.827558    11.00000   -1.50000
AFIX   0
O11   4    0.930809    0.636069    0.867668    11.00000    0.16446    0.07409 =
         0.12880   -0.00765   -0.04561    0.01342
AFIX  83
H48   2    0.940575    0.633314    0.894257    11.00000   -1.50000
AFIX   0
O12   4    0.497288    0.612267    0.917638    11.00000    0.53178    0.22857 =
         0.26714   -0.06912   -0.01692    0.22763
AFIX  83
H52   2    0.542465    0.640708    0.920201    11.00000   -1.50000
AFIX   0
F1    5    0.457058    0.151371    0.874983    11.00000    0.07742    0.04051 =
         0.08799    0.01438    0.04469    0.00935
F2    5    0.165839    0.132871    0.847317    11.00000    0.14807    0.04124 =
         0.03130   -0.00400   -0.00878    0.03118
F3    5    0.399793    0.400357    0.443445    11.00000    0.03455    0.08843 =
         0.05734   -0.01313   -0.00592   -0.01442
F4    5    0.193082    0.440612    0.400373    11.00000    0.07902    0.03253 =
         0.05430    0.00537    0.02288   -0.00039
F5    5    1.078515    0.395912    0.489997    11.00000    0.06500    0.03997 =
         0.03368   -0.00711    0.00922   -0.00489
F6    5    0.874789    0.399418    0.434906    11.00000    0.04802    0.04075 =
         0.05392    0.00718   -0.00396    0.00185
S1    6    0.133803    0.338433    0.900341    11.00000    0.05978    0.03115 =
         0.03954    0.00118    0.01672   -0.00420
S2    6    0.853193    0.197022    0.496315    11.00000    0.06527    0.03594 =
         0.03990   -0.00331    0.01519   -0.00492
MN1   7    0.561100    0.313020    0.654766    11.00000    0.02687    0.03484 =
         0.02930    0.00126    0.00052    0.00054
MN2   7    0.436145    0.467571    0.819531    11.00000    0.02812    0.03402 =
         0.03925    0.00389    0.00343    0.00050
HKLF    4

REM  shelx in ?
REM R1 =  0.0745 for    4237 Fo > 4sig(Fo)  and  0.1261 for all    6905 data
REM    712 parameters refined using      1 restraints

END

WGHT      0.0136      0.0000

REM Highest difference peak  0.375,  deepest hole -0.349,  1-sigma level  0.080
Q1    1   1.1700  0.2324  0.4345  11.00000  0.05    0.35
;
_shelx_res_checksum   56484

_shelx_hkl_file
;
   0   0   7 340.596  199.47   1
   0   0  -7 619.447 294.888   1
   0   0   8 355.207 187.335   1
   0   0  -8 825.819 422.268   1
   0   0   9-45.1508 97.1038   1
   0   0  -9 154.655 221.979   1
   0   0  1023820.90 933.577   1
   0   0 -1023558.30 983.199   1
   0   0  11 116.534 109.948   1
   0   0 -11-55.2377 214.393   1
   0   0  1219901.30 1072.81   1
   0   0 -1218446.50 1023.89   1
   0   0  13 368.358 222.687   1
   0   0 -13  2.9669  250.80   1
   0   0  14 7734.99 1682.87   1
   0   0 -14 9257.36 3229.37   1
   0   0  15 373.085 179.605   1
   0   0 -15 2190.37 898.342   1
   0   0  1619097.70 2130.82   1
   0   0 -1618126.60 2054.51   1
   0   0  17 1.01621 126.666   1
   0   0 -17 126.492 272.763   1
   0   0  1814813.50 1233.41   1
   0   0 -1813389.60 1172.56   1
   0   0  19 331.576 173.306   1
   0   0 -19 339.116 273.582   1
   0   0  20 2458.36 853.492   1
   0   0 -20 1665.67 666.028   1
   0   0  21-246.243 121.808   1
   0   0 -21 657.846 378.331   1
   0   0  22 2489.49 1182.86   1
   0   0 -22 2424.18 1182.18   1
   0   0  23 35.3837 91.5173   1
   0   0 -23  187.37 287.172   1
   0   0 -24 2149.39 883.364   1
   0   0  25 -76.631 72.6471   1
   0   0 -25 175.749 296.069   1
   0   0 -26 805.094 500.176   1
   0   0 -27-438.086 300.871   1
   0   0 -28 7073.44 2408.46   1
   0   0 -29 154.845 311.232   1
   0   0 -30 2191.38 1166.45   1
   0   0 -31 932.912 794.425   1
   0  -1   6 6702.44 862.129   1
   0   1   6 6039.94  635.57   1
   0   1  -6 6445.44 688.862   1
   0  -1  -6 6238.76 697.607   1
   0  -1   7 2931.35 412.438   1
   0   1   7 3754.77 418.252   1
   0   1  -7 4144.42 538.935   1
   0  -1  -7 4299.57  586.20   1
   0  -1   8 45.9051 63.9114   1
   0   1   8 170.635 121.867   1
   0   1  -8  467.18 275.634   1
   0  -1  -8 2089.77 810.339   1
   0  -1   9-103.519 98.2204   1
   0   1   9-72.5532 93.1702   1
   0   1  -9  909.06 368.012   1
   0  -1  -9 -81.206  231.69   1
   0  -1  10 387.907 194.952   1
   0   1  10 361.439 152.471   1
   0   1 -10 2072.95 729.045   1
   0  -1 -10-18.4646 208.744   1
   0  -1  1151533.70 2019.92   1
   0   1  1149987.20 1925.01   1
   0   1 -1151232.10 1989.42   1
   0  -1 -1147673.50 1852.46   1
   0  -1  12 9182.65 2018.23   1
   0   1  12 9349.15 3225.44   1
   0   1 -12 7245.77 1590.61   1
   0  -1 -1210507.00 691.972   1
   0  -1  13 6617.05 1554.72   1
   0   1  13 6438.77 1401.51   1
   0   1 -13 4569.12 1036.72   1
   0  -1 -13 6397.73 1447.36   1
   0  -1  14 175.796  101.77   1
   0   1  14 20.2681 114.682   1
   0   1 -14  459.08 304.084   1
   0  -1 -14-124.767 265.072   1
   0  -1  15 296.809 153.235   1
   0   1  15 239.281 145.052   1
   0   1 -15-40.5158 279.689   1
   0  -1 -15 184.594 292.259   1
   0  -1  16 5568.42 1209.97   1
   0   1  16 4692.96 942.037   1
   0   1 -16 4556.66 1007.37   1
   0  -1 -16 3953.71 871.544   1
   0  -1  17 5305.39 1154.35   1
   0   1  17 4642.00 933.746   1
   0   1 -17 4050.74 864.064   1
   0  -1 -17 6054.87 1270.86   1
   0  -1  18 1328.74 537.488   1
   0   1  18 1099.78 528.833   1
   0   1 -18 762.739 417.601   1
   0  -1 -18 2151.35 690.613   1
   0  -1  1918857.90 2098.54   1
   0   1  1919298.30 2093.49   1
   0   1 -1917761.50 1958.54   1
   0  -1 -1919284.70 2136.34   1
   0  -1  20 294.558 166.469   1
   0   1  20 101.499 133.402   1
   0   1 -20-108.256 239.847   1
   0  -1 -20 140.669 262.796   1
   0  -1  21 461.652 240.391   1
   0   1  21 456.352 283.081   1
   0   1 -21 283.273 264.258   1
   0  -1 -21  806.95 461.922   1
   0  -1  22 2346.34 1115.48   1
   0   1  22 2681.69 1276.69   1
   0   1 -22 3240.43 1549.67   1
   0  -1 -22 3191.59 1552.23   1
   0   1  23 9603.13 1817.07   1
   0   1 -23 8568.10 1641.31   1
   0  -1 -23 9767.21 1871.06   1
   0  -1  2410987.00 1951.95   1
   0   1 -2411273.30 1889.80   1
   0  -1 -2412468.40 2101.55   1
   0  -1  25 4649.02 1015.18   1
   0   1  25 5456.95 1218.92   1
   0   1 -25 6159.21 1211.42   1
   0  -1 -25 4712.86 974.824   1
   0   1 -26 861.967 527.997   1
   0  -1 -26 343.155 367.279   1
   0   1 -27 1803.12 1071.77   1
   0  -1 -27-20.2234  304.83   1
   0   1 -28 3669.10 1313.68   1
   0  -1 -28 3787.19 1334.96   1
   0   1 -29 1914.79 1568.24   1
   0  -1 -29 1933.70 782.761   1
   0   1 -30 2427.58 1227.87   1
   0  -1 -30 4550.29 2238.52   1
   0   1 -31  635.48 559.736   1
   0  -1 -31 1101.13  757.39   1
   0   1 -32 708.155  434.73   1
   0   2   6 468.467 181.039   1
   0   2  -6 693.738 254.208   1
   0   2  -6 327.907 195.191   1
   0  -2  -6 829.003 348.893   1
   0  -2   7 4563.26 629.888   1
   0   2   7 4280.42 464.104   1
   0   2  -7 5261.48 629.848   1
   0  -2  -7 4722.02 591.645   1
   0  -2   846058.80 1798.85   1
   0   2   846058.20 1827.90   1
   0   2  -845655.80 1792.53   1
   0  -2  -842389.10 1689.38   1
   0  -2   9 286.148 123.404   1
   0   2   9 250.388 137.018   1
   0   2  -9 504.161 264.877   1
   0  -2  -9 749.201 402.032   1
   0  -2  10 1475.41 505.534   1
   0   2  10 2471.98 820.546   1
   0   2 -10 1313.79 494.533   1
   0  -2 -10 2532.98 896.287   1
   0  -2  11 5836.71 1350.52   1
   0   2  11 5122.73 1119.59   1
   0   2 -11 5837.30 1291.95   1
   0  -2 -11 6158.46 1399.84   1
   0  -2  12-176.374 117.927   1
   0   2  12  370.35 185.862   1
   0   2 -12-356.335  200.71   1
   0  -2 -12  100.54 252.959   1
   0  -2  1313986.20 991.261   1
   0   2  1313911.90  764.36   1
   0   2 -1314167.00 842.163   1
   0  -2 -1314243.10 904.878   1
   0  -2  14 7599.17 590.804   1
   0   2  14 7864.69 481.634   1
   0   2 -14 6049.84 499.402   1
   0  -2 -14 6746.13 607.415   1
   0  -2  15 8095.32 609.296   1
   0   2  15 8886.92 525.285   1
   0   2 -15 8326.26 592.254   1
   0  -2 -15 9395.73 714.403   1
   0  -2  16 5657.82 1167.31   1
   0   2  16 6083.80 1203.81   1
   0   2 -16 6719.74 3061.08   1
   0  -2 -1610018.60 1205.92   1
   0  -2  17 5521.54 1201.32   1
   0   2  17 5907.15 1175.68   1
   0   2 -17 5196.33 1076.79   1
   0  -2 -17 6275.85 2872.41   1
   0  -2  18 3783.08 1100.49   1
   0   2  18 3864.75 1066.77   1
   0   2 -18 4259.51 1192.02   1
   0  -2 -18 5372.35 652.311   1
   0  -2  19 1557.21 574.975   1
   0   2  19 711.827 329.602   1
   0   2 -19 2426.10 928.545   1
   0  -2 -19 608.735  360.17   1
   0  -2  2018624.40 1711.86   1
   0   2  2019408.40 1726.62   1
   0   2 -2017619.70 1595.13   1
   0  -2 -2018193.70 1653.21   1
   0  -2  21 195.221 134.508   1
   0   2  21 274.604 194.708   1
   0   2 -21 419.466 307.082   1
   0  -2 -21 631.409 407.066   1
   0  -2  2210202.80 1325.20   1
   0   2  2210326.40 1183.40   1
   0   2 -22 9485.75 1123.10   1
   0  -2 -22 9725.95 1186.32   1
   0   2  23 188.888 179.774   1
   0   2 -23 248.471 265.917   1
   0  -2 -23 596.917 416.828   1
   0  -2  24 241.381 145.913   1
   0   2 -24-150.682 229.756   1
   0  -2 -24-365.784 318.453   1
   0  -2  25 147.614 120.451   1
   0   2  25 544.047 267.557   1
   0   2 -25 1253.51 643.968   1
   0  -2 -25 472.172 398.211   1
   0   2  26 3626.48 1239.24   1
   0   2 -26 2524.52 925.394   1
   0  -2 -26 2347.34  851.07   1
   0   2 -27 731.695 504.219   1
   0  -2 -27 458.856 376.447   1
   0   2 -28 1938.06 1573.35   1
   0  -2 -28 1129.37  579.06   1
   0   2 -29 370.693 397.492   1
   0  -2 -29 696.228 455.387   1
   0   2 -30 1970.38 1024.05   1
   0  -2 -30 1083.79 667.894   1
   0   2 -31 691.893 484.194   1
   0  -2 -31 117.988 356.965   1
   0   3   5 72.8908  91.051   1
   0   3  -5  183.99 96.3553   1
   0   3  -5 162.617 166.657   1
   0  -3  -5 791.336 366.196   1
   0   3   610540.60 1065.98   1
   0   3  -610188.80 1030.39   1
   0   3  -610776.60 1115.55   1
   0  -3  -610503.30 1144.21   1
   0   3   7 1369.15 477.673   1
   0   3  -7 699.557 273.976   1
   0   3  -7 1393.61 510.373   1
   0  -3  -7 963.145 419.788   1
   0   3   811673.20 4324.05   1
   0   3  -812079.80 503.825   1
   0   3  -811735.30 4353.01   1
   0  -3  -810919.20 1194.40   1
   0   3   9 4372.64 493.739   1
   0   3  -9 3508.83 380.895   1
   0   3  -9 4293.53 517.994   1
   0  -3  -9 4913.27 617.881   1
   0   3  1022394.20 895.619   1
   0   3 -1021495.40 837.534   1
   0   3 -1022083.80 910.299   1
   0  -3 -1022227.40 956.411   1
   0   3  11 8033.86 1739.05   1
   0   3 -11 8071.99 1741.99   1
   0   3 -11 7977.51 1740.78   1
   0  -3 -11 9614.67 658.985   1
   0   3  12 1068.71 425.566   1
   0   3 -12 630.075  317.00   1
   0  -3 -12 898.126 419.121   1
   0  -3  13-91.5282 125.697   1
   0   3  13 234.807 138.643   1
   0   3 -13 2079.16 799.273   1
   0  -3 -13 258.607 306.557   1
   0  -3  14 2361.13 841.856   1
   0   3  14 2599.93 916.556   1
   0   3 -14 2455.55 919.131   1
   0  -3 -14 2095.98 821.833   1
   0  -3  15  386.54 189.953   1
   0   3  15-86.7964 108.665   1
   0   3 -15 679.372 345.952   1
   0  -3 -15 272.805 315.485   1
   0  -3  16 216.686 145.024   1
   0   3  16 238.008 150.443   1
   0   3 -16 511.483 340.739   1
   0  -3 -16 619.704 394.735   1
   0  -3  17 181.477 128.432   1
   0   3  17 404.754 222.442   1
   0   3 -17 486.424 328.631   1
   0  -3 -17-149.972 269.184   1
   0  -3  1811867.90 1018.07   1
   0   3  1811460.80 989.712   1
   0   3 -1812019.20 1049.08   1
   0  -3 -1811506.90 1056.73   1
   0  -3  19 222.066 99.8505   1
   0   3  19 112.477 138.451   1
   0   3 -19 1183.63 523.063   1
   0  -3 -19 1041.40 528.386   1
   0  -3  20 1293.91 631.477   1
   0   3  20 2239.30 782.121   1
   0   3 -20 3203.18 1135.06   1
   0  -3 -20 2054.93 816.396   1
   0  -3  21 1905.90 929.779   1
   0   3  21 1740.71 849.342   1
   0   3 -21 1798.77 904.503   1
   0  -3 -21 2200.58 1092.25   1
   0   3  22 655.037 357.479   1
   0   3 -22 1331.15 699.582   1
   0  -3 -22  817.51 493.047   1
   0   3  23 1245.33 625.602   1
   0   3 -23 621.101 376.289   1
   0  -3 -23 1141.20 687.886   1
   0   3  24 461.994  332.26   1
   0   3 -24 99.7248 115.483   1
   0   3 -24 1916.99 836.763   1
   0  -3 -24 625.751 470.173   1
   0   3  25 182.478 179.784   1
   0   3 -25-165.753 110.164   1
   0   3 -25 608.727 399.992   1
   0  -3 -25-314.365 338.428   1
   0   3  26 124.556 159.238   1
   0   3 -26 853.235 474.681   1
   0  -3 -26-238.801 348.262   1
   0   3 -27 561.472 536.134   1
   0  -3 -27 316.449 401.074   1
   0   3 -28 646.764 446.597   1
   0  -3 -28 662.604 439.409   1
   0   3 -2915026.4011940.90   1
   0  -3 -2914040.60 4874.53   1
   0   3 -30 3403.62 1710.23   1
   0  -3 -30 1788.65 922.204   1
   0   3 -31 1245.61 663.707   1
   0  -3 -31 1642.93  914.58   1
   0   4   437608.80 1432.53   1
   0   4  -437723.50 1430.62   1
   0   4  -439051.00 1516.42   1
   0  -4  -440623.00 1774.97   1
   0   4   571661.10 2708.92   1
   0   4  -572593.90 2741.28   1
   0   4  -573357.50 2790.66   1
   0  -4  -573880.60 2907.97   1
   0   4   6 9130.96 927.732   1
   0   4  -6 9806.97 990.291   1
   0   4  -610037.70 1051.12   1
   0  -4  -6 9004.94 1097.05   1
   0   4   7 88.9934 125.076   1
   0   4  -7-133.643 98.9725   1
   0   4  -7 -161.77 229.791   1
   0  -4  -7-214.487 310.294   1
   0   4   8 358.504 207.968   1
   0   4  -8 381.958 157.097   1
   0   4  -8 436.268 275.941   1
   0  -4  -8 1480.82 624.288   1
   0   4   9-206.081 139.223   1
   0   4  -9 379.749 174.933   1
   0   4  -9-515.387 195.376   1
   0  -4  -9 236.158 256.055   1
   0   4  10-113.073 136.916   1
   0   4 -10 310.199 135.732   1
   0   4 -10 386.411 229.902   1
   0  -4 -10-118.002  237.31   1
   0   4  11-31.1073 116.262   1
   0   4 -11 74.4731 95.8562   1
   0   4 -11 40.7438 198.044   1
   0  -4 -11-13.0684 243.508   1
   0   4  12 1737.41 669.797   1
   0   4 -12 1788.22 634.907   1
   0   4 -12 1925.08 730.312   1
   0  -4 -12 1599.27 815.291   1
   0   4  13 995.719 409.825   1
   0   4 -13 911.127 391.273   1
   0   4  14 5508.07 343.608   1
   0   4 -14 6821.63 419.015   1
   0   4 -14 5909.80 569.283   1
   0  -4 -14 5084.15 497.297   1
   0   4  1510572.10 589.897   1
   0   4 -1511644.90 645.448   1
   0   4 -1512838.70 815.418   1
   0  -4 -1511503.50 786.271   1
   0   4  16 171.167 130.361   1
   0   4 -16 104.074 113.877   1
   0   4 -16 102.662 251.975   1
   0  -4 -16-17.8063  284.92   1
   0   4  17 2075.06 625.406   1
   0   4 -17 2260.02 635.579   1
   0   4 -17 1712.90 522.576   1
   0  -4 -17 1460.27 552.487   1
   0   4  18 1875.86 555.913   1
   0   4 -18 313.355 179.299   1
   0   4 -18 1600.55 492.205   1
   0  -4 -18 2340.27 741.409   1
   0   4  19 2861.32 1045.22   1
   0   4 -19 3034.79 1098.02   1
   0   4 -19 4053.02 588.891   1
   0  -4 -19 4906.53 681.984   1
   0   4  20 7815.52 810.064   1
   0   4 -20 8111.02 747.431   1
   0   4 -20 8448.22 836.031   1
   0  -4 -20 6766.36 726.767   1
   0   4  2132364.50 3688.79   1
   0   4 -2134999.6017040.60   1
   0   4 -2133617.8016374.70   1
   0  -4 -2131554.10 3553.22   1
   0   4  22 3429.71 711.179   1
   0   4 -22 2355.64 1111.36   1
   0   4 -22 2273.69 1127.45   1
   0  -4 -22 2802.91 1376.59   1
   0   4  23 229.446 204.656   1
   0   4 -23-153.569 111.854   1
   0   4 -23 -219.58 257.686   1
   0  -4 -23 358.839 397.537   1
   0   4  24 465.662 243.247   1
   0   4 -24 586.181 280.096   1
   0   4 -24 255.433 275.781   1
   0  -4 -24 1096.25 607.794   1
   0   4 -25 481.639  282.91   1
   0   4 -25 820.397 493.055   1
   0  -4 -25  396.08 397.158   1
   0   4  26 355.959 272.315   1
   0   4 -26 488.632  427.48   1
   0  -4 -26 379.405 425.786   1
   0   4 -27 2181.70 1216.84   1
   0  -4 -27 3983.38 1062.37   1
   0   4 -28 33.7663 368.615   1
   0  -4 -28 425.748 398.314   1
   0   4 -29 1448.10 875.993   1
   0  -4 -29 156.646 353.119   1
   0   4 -30 1810.26  978.55   1
   0  -4 -30 771.448 578.527   1
   0   4 -31 1063.42 591.332   1
   0  -4 -31 133.935 300.651   1
   0   5   212446.30 499.811   1
   0   5  -210898.50 1096.37   1
   0   5   211465.80 1220.99   1
   0   5  -211070.80 1156.80   1
   0   5   369122.00 2611.82   1
   0   5  -371114.00 2684.39   1
   0   5  -369305.80 2649.18   1
   0   5   4 3709.19 420.238   1
   0   5  -4 4122.17 443.223   1
   0   5  -4 4525.88 546.171   1
   0  -5  -4 2660.71 1146.53   1
   0   5   5 8666.44 882.431   1
   0   5  -5 8542.39 866.672   1
   0   5  -5 8401.42 899.937   1
   0  -5  -5 9379.91 1235.51   1
   0   5   6 5688.01 599.043   1
   0   5  -6 5357.61 562.738   1
   0   5  -6 6147.48 712.406   1
   0   5   7 8570.00 878.211   1
   0   5  -710397.30 1050.76   1
   0   5  -710519.70 1115.08   1
   0   5   8 2195.31 749.886   1
   0   5  -8 2602.48 854.311   1
   0   5  -8 1398.60 570.215   1
   0  -5  -8 187.864 289.587   1
   0   5   9 414.039 232.431   1
   0   5  -9 326.208 163.047   1
   0   5  -9-409.342 203.358   1
   0  -5  -9-479.548 262.473   1
   0   5  10 861.344 375.357   1
   0   5 -10  781.34 316.362   1
   0   5 -10 794.248 457.204   1
   0  -5 -10 279.149 282.912   1
   0   5  11 8558.08 1850.29   1
   0   5 -11 9232.57 3182.95   1
   0   5 -11 8584.52 1884.72   1
   0  -5 -11 8122.01 1786.39   1
   0   5  12 514.783 242.468   1
   0   5 -12 278.471 174.906   1
   0   5 -12 277.378 262.927   1
   0  -5 -12-176.674 293.899   1
   0   5  13-8.60783 99.4354   1
   0   5 -13 234.362  137.67   1
   0   5 -13 302.009 275.846   1
   0  -5 -13 167.172 321.232   1
   0   5  14 6339.99 393.501   1
   0   5 -14 6109.78 369.034   1
   0   5 -14 5391.04  544.94   1
   0  -5 -14 5669.05 532.314   1
   0   5  1539536.8017861.80   1
   0   5 -1538683.30 4285.91   1
   0   5 -1539011.7017630.80   1
   0  -5 -1538797.10 4339.46   1
   0   5  16 884.206 403.487   1
   0   5 -16 1143.76 495.299   1
   0   5 -16 271.232  271.73   1
   0  -5 -16 1229.87  650.89   1
   0   5  17 6217.37 555.071   1
   0   5 -17 6356.61 547.871   1
   0   5 -17 6493.71 650.859   1
   0  -5 -17 6188.34 714.324   1
   0   5  18 1183.68  461.79   1
   0   5 -18 723.019 317.969   1
   0   5 -18 257.391 236.078   1
   0  -5 -18 1177.20 581.172   1
   0   5  19 2445.64  899.23   1
   0   5 -19 2847.05 1035.70   1
   0   5 -19 3018.35 1135.96   1
   0  -5 -19 1952.34 803.193   1
   0   5  20 529.776 312.936   1
   0   5 -20 678.316 354.834   1
   0   5 -20 1394.39 515.435   1
   0  -5 -20 1029.06 526.913   1
   0   5  21 3887.64 523.835   1
   0   5 -21 3309.46 1622.26   1
   0   5 -21 3952.72 587.323   1
   0  -5 -21 1476.34 756.901   1
   0   5  22 263.465 200.716   1
   0   5 -22  495.54 308.746   1
   0   5 -22 808.478 510.044   1
   0  -5 -22 296.055 354.011   1
   0   5  23 5254.42  906.13   1
   0   5 -23 5407.71 907.821   1
   0   5 -23 5032.50 945.765   1
   0  -5 -23 4871.80 1012.25   1
   0   5  24 490.316 247.076   1
   0   5 -24 120.394 112.159   1
   0   5 -24 959.426 544.112   1
   0  -5 -24 1590.39 883.028   1
   0   5 -25 2513.87 722.758   1
   0  -5 -25 2530.33 769.762   1
   0   5  26 619.041 418.343   1
   0   5 -26-97.9701 314.945   1
   0  -5 -26 386.584 406.745   1
   0   5  27 1569.66 898.311   1
   0   5 -27 1481.44 884.038   1
   0  -5 -27 974.108 685.316   1
   0   5 -28 588.995 478.819   1
   0  -5 -28 932.173 532.978   1
   0   5 -29 2119.62 865.129   1
   0  -5 -29 1330.60  793.50   1
   0   5 -30 427.483 584.985   1
   0  -5 -30 2201.28 1061.68   1
   0   5 -31 1291.39 709.783   1
   0  -5 -31  704.68 485.017   1
   0   6   0 2474.57 815.921   1
   0   6   0 1983.33 703.008   1
   0   6   153172.90 2018.72   1
   0   6  -152583.70 1989.97   1
   0   6   153231.30 2071.46   1
   0   6  -153309.90 2064.23   1
   0   6   279499.80 3002.82   1
   0   6  -278499.20 2962.38   1
   0   6   280192.40 3136.15   1
   0   6  -279625.20 3035.78   1
   0   6   379550.90 3007.27   1
   0   6  -377576.10 2929.59   1
   0   6  -377803.30 2974.11   1
   0  -6  -3112029.041502.90   1
   0   6   4 6856.52 711.134   1
   0   6  -4 6797.12 707.088   1
   0   6  -4 6876.77  776.91   1
   0  -6  -4 4960.53 1094.27   1
   0   6   5 3345.78 413.702   1
   0   6  -5 3191.51 353.805   1
   0   6  -5 2490.32 873.488   1
   0  -6  -5 5960.26 1077.36   1
   0   6   614418.70 594.962   1
   0   6  -613883.80 559.104   1
   0  -6  -613620.60 876.194   1
   0   6   725005.10 980.148   1
   0   6  -724246.80 935.403   1
   0   6  -724014.40 1001.81   1
   0  -6  -725266.40 1179.12   1
   0   6   8 4834.89 535.209   1
   0   6  -8 3941.80 416.423   1
   0   6  -8 4478.46 576.993   1
   0  -6  -8 4587.52 708.319   1
   0   6   919653.00 1057.04   1
   0   6  -919408.30 1027.35   1
   0   6  -919300.40 1089.66   1
   0  -6  -921269.80 1271.97   1
   0   6  10-108.523 128.768   1
   0   6 -10 237.638 123.305   1
   0   6 -10 346.196 257.946   1
   0  -6 -10 533.009 360.038   1
   0   6  11 1731.19  660.80   1
   0   6 -11 1281.37 497.958   1
   0   6 -11 1073.39 461.614   1
   0  -6 -11 1447.24 623.638   1
   0   6  12 4190.41 922.633   1
   0   6 -12 5082.40 1111.20   1
   0   6 -12 4902.31 1137.83   1
   0  -6 -12 3593.64 910.516   1
   0   6  13 280.673  143.93   1
   0   6 -13 157.067  119.62   1
   0   6 -13 394.518  303.01   1
   0  -6 -13 182.116 315.078   1
   0   6  14 3255.25 1133.42   1
   0   6 -14 4488.04 291.493   1
   0   6 -14 4058.97 1488.01   1
   0  -6 -14 3573.53 1350.19   1
   0   6  15 -11.449 105.484   1
   0   6 -15 279.546 151.057   1
   0   6 -15 1397.67 687.103   1
   0  -6 -15-496.247 312.127   1
   0   6  16 102.972  125.00   1
   0   6 -16 309.663 203.376   1
   0   6 -16 262.988 265.878   1
   0  -6 -16 506.239 383.233   1
   0   6  17 2113.25 610.671   1
   0   6 -17 2735.55 766.112   1
   0   6 -17 2778.99 811.305   1
   0  -6 -17 2866.32 891.524   1
   0   6  18 3096.20 1131.11   1
   0   6 -18 1440.99 536.146   1
   0  -6 -18 1098.35 566.344   1
   0   6  19 463.908 248.239   1
   0   6 -19 650.432 328.191   1
   0   6 -19 62.5253 217.324   1
   0  -6 -19 845.032 473.294   1
   0   6  20 146.108 161.667   1
   0   6 -20 1362.89 657.183   1
   0   6 -20 1219.90 622.277   1
   0  -6 -20 470.497 394.933   1
   0   6  21 2765.50 1312.46   1
   0   6 -21 2476.06 1167.10   1
   0   6 -21 3012.95 1465.67   1
   0  -6 -21 2159.05 1128.93   1
   0   6  22 179.008 210.811   1
   0   6 -22  42.484  107.30   1
   0  -6 -22-366.081 337.865   1
   0   6  23 3445.66 615.152   1
   0   6 -23 4332.94 743.358   1
   0   6 -23 4053.65 797.185   1
   0  -6 -23 2953.66 691.592   1
   0   6  24 355.293 196.497   1
   0   6 -24 1018.19 497.219   1
   0   6 -24 1407.61 699.312   1
   0  -6 -24 326.649 370.444   1
   0   6  25 129.836 162.396   1
   0   6 -25-140.121 114.493   1
   0   6 -25 739.891 476.049   1
   0  -6 -25 1158.64 737.363   1
   0   6  26 510.303 395.115   1
   0   6 -26 440.467  425.31   1
   0  -6 -26 533.628 435.829   1
   0   6  27 5527.46 1307.05   1
   0   6 -27 5704.92 1416.10   1
   0  -6 -27 4961.99 1235.77   1
   0   6 -28 686.411 470.485   1
   0  -6 -28 291.082 377.732   1
   0   6 -29 372.146 432.919   1
   0  -6 -29 799.662 653.847   1
   0   6 -30 2080.93 984.516   1
   0  -6 -30 2063.88 1005.12   1
   0   6 -31  514.62  388.01   1
   0  -6 -31 1983.43 1036.10   1
   0   7   0-106.971 120.577   1
   0   7   0 93.7902 196.605   1
   0   7   113997.60  571.24   1
   0   7  -113002.20 528.482   1
   0   7   113311.30 951.583   1
   0   7  -113459.60 642.543   1
   0   7   243968.50 1676.85   1
   0   7  -240268.30 1535.38   1
   0   7   241419.10 1614.56   1
   0   7   3 1759.65 593.334   1
   0   7  -3 2117.99  701.35   1
   0   7  -3 1403.42 549.804   1
   0  -7  -3 3103.55 1539.18   1
   0   7   423153.10 906.602   1
   0   7  -422939.20 884.319   1
   0   7  -422810.10 962.022   1
   0  -7  -423444.60 1567.76   1
   0   7   525396.90 990.491   1
   0   7  -524862.10 955.972   1
   0   7  -523095.50  981.40   1
   0  -7  -528089.60 1714.82   1
   0   7   6 397.159 204.032   1
   0   7  -6 149.838 94.9201   1
   0   7  -6 476.396 399.069   1
   0  -7  -6 358.267 515.197   1
   0   7   7 888.314 332.268   1
   0   7  -7 780.946 279.393   1
   0   7  -7 377.879 280.247   1
   0   7   844262.80 2317.72   1
   0   7  -843528.60 2272.24   1
   0   7  -841448.70 2205.10   1
   0  -7  -845898.70 2510.49   1
   0   7   9 3541.82 794.723   1
   0   7  -9 3402.08 743.784   1
   0   7  -9 3325.93 817.098   1
   0  -7  -9 1213.01 717.376   1
   0   7  10 312.642 176.068   1
   0   7 -10  377.37 189.061   1
   0   7 -10-404.843 229.377   1
   0  -7 -10 318.633  398.79   1
   0   7  11 8442.57 1829.11   1
   0   7 -11 8162.69 1764.31   1
   0   7 -11 8815.82 1946.09   1
   0  -7 -11 8888.18 2039.21   1
   0   7  1211545.60 656.141   1
   0   7 -1210826.10 591.318   1
   0   7 -1210561.90 688.453   1
   0  -7 -1213064.80 901.159   1
   0   7  1322052.90 1170.13   1
   0   7 -1318329.50 966.329   1
   0   7 -1320484.80 1162.03   1
   0  -7 -1319052.70 1140.54   1
   0   7  14 643.708 323.104   1
   0   7 -14 455.255 237.123   1
   0  -7 -14 866.934 500.298   1
   0   7  15 5225.66 1041.12   1
   0   7 -15 4991.90 990.942   1
   0   7 -15 5255.05 1127.24   1
   0  -7 -15 4433.12 966.862   1
   0   7  16-107.998 123.976   1
   0   7 -16-131.243 90.5756   1
   0   7 -16  522.95 347.695   1
   0  -7 -16 212.393 316.675   1
   0   7  17 449.762 215.868   1
   0   7 -17 122.139 112.271   1
   0   7 -17-204.469 234.535   1
   0  -7 -17  223.38 316.903   1
   0   7  18 1305.04 518.993   1
   0   7 -18 1131.97 459.403   1
   0   7 -18 871.828 402.613   1
   0  -7 -18 1232.11 620.773   1
   0   7  19 203.813  163.21   1
   0   7 -19-11.9452 123.467   1
   0   7 -19 628.137 358.071   1
   0  -7 -19 871.049 497.619   1
   0   7  20 6298.53  754.29   1
   0   7 -20 6464.19  742.99   1
   0   7 -20 6737.07 866.531   1
   0  -7 -20 6958.05  984.37   1
   0   7  21 639.336 339.399   1
   0   7 -21  265.27 162.019   1
   0   7 -21 1607.17 818.066   1
   0  -7 -21-137.529 341.327   1
   0   7  22 1235.63 494.303   1
   0   7 -22 906.532 494.047   1
   0   7 -22 956.533 490.725   1
   0  -7 -22 507.888 466.007   1
   0   7  23 588.254  306.30   1
   0   7 -23-85.1285 102.187   1
   0   7 -23-276.861 256.575   1
   0  -7 -23 49.4434 351.022   1
   0   7  2415506.70 9743.88   1
   0   7 -2414507.00 3429.99   1
   0   7 -2416020.5010077.00   1
   0  -7 -2415637.40 9842.02   1
   0   7  25 3443.27 1171.27   1
   0   7 -25 4284.78 1541.08   1
   0  -7 -25 3637.19 1275.00   1
   0   7  26 1219.91 704.195   1
   0   7 -26 2745.02 777.326   1
   0  -7 -26 1821.93 1069.25   1
   0   7  27 3967.21 1362.50   1
   0   7 -27 1640.59 804.858   1
   0  -7 -27 4495.56 1564.02   1
   0   7 -28-161.252 321.225   1
   0  -7 -28 1454.96 837.671   1
   0   7 -29 661.218 551.684   1
   0  -7 -29 1238.53 751.807   1
   0   7 -30  252.85 381.952   1
   0  -7 -30 775.006 589.388   1
   0  -7 -31 2265.14 1509.84   1
   0   8   0 3639.22 405.244   1
   0   8   0 3689.47 468.046   1
   0   8   133227.50 1276.84   1
   0   8  -133195.90 1272.89   1
   0   8   132262.80 1482.31   1
   0   8  -131603.50 1252.89   1
   0   8   2 4685.74  491.35   1
   0   8  -2 6067.82 623.485   1
   0   8   2 6759.81 977.403   1
   0   8  -2 5721.66 654.453   1
   0   8   3 394.648 168.771   1
   0   8  -3-128.706 93.2608   1
   0   8  -3 109.329  197.80   1
   0   8   4 1879.35 622.341   1
   0   8  -4 2656.83 993.243   1
   0   8  -4 1665.67 618.334   1
   0  -8  -4 1003.16 900.709   1
   0   8   527000.90 1048.90   1
   0   8  -524605.60  952.15   1
   0   8  -524245.20 1019.10   1
   0  -8  -526914.30 1693.10   1
   0   8   6 2907.72 342.849   1
   0   8  -6 3341.85 362.803   1
   0   8  -6 3569.40  531.78   1
   0  -8  -6 2462.53 1095.84   1
   0   8   7 3554.47 787.601   1
   0   8  -7 4122.35 899.005   1
   0   8  -7 8304.85 1832.25   1
   0  -8  -7 2201.01 912.615   1
   0   8   8 749.997 327.903   1
   0   8  -8 1239.03 478.741   1
   0   8  -8 389.701 272.273   1
   0  -8  -8 1604.27 855.403   1
   0   8   917948.20 974.945   1
   0   8  -916773.50 898.056   1
   0   8  -916807.10  976.71   1
   0  -8  -917827.80 1210.45   1
   0   8  1017451.00 998.944   1
   0   8 -1016400.50 886.857   1
   0   8 -1017208.10 1022.71   1
   0  -8 -1018429.90 1196.15   1
   0   8  11 611.044 285.977   1
   0   8 -11-51.6296 99.9793   1
   0   8 -11 73.1121 264.629   1
   0  -8 -11-157.029 396.779   1
   0   8  12 7658.05 457.226   1
   0   8 -12 9155.72 514.454   1
   0   8 -12 7911.65  664.22   1
   0   8  13 432.666 225.459   1
   0   8 -13 851.927 382.641   1
   0   8 -13 1303.79 687.625   1
   0  -8 -13 1505.20 815.185   1
   0   8  14 372.512 242.506   1
   0   8 -14 706.081 323.727   1
   0   8 -14 803.482 444.168   1
   0  -8 -14 987.524 628.486   1
   0   8  15 81.5655 131.954   1
   0   8 -15 513.715 288.065   1
   0   8 -15 564.734 366.573   1
   0  -8 -15-41.4051  311.53   1
   0   8  16 1686.38 510.709   1
   0   8 -16 2032.88 569.968   1
   0   8 -16 2099.81 674.544   1
   0  -8 -16 2193.17 771.108   1
   0   8  17 438.432 264.006   1
   0   8 -17 263.897 151.837   1
   0   8 -17 42.9802 238.472   1
   0  -8 -17 253.084 335.088   1
   0   8  18 1468.93 528.747   1
   0   8 -18 1370.96 506.337   1
   0   8 -18 1449.86 579.687   1
   0  -8 -18 1491.49 674.987   1
   0   8  19 2348.23 1117.46   1
   0   8 -19 2545.00 1227.83   1
   0   8 -19 3330.88 1659.68   1
   0  -8 -19 3370.97 630.027   1
   0   8  2011651.30 1322.00   1
   0   8 -2011982.60 1348.50   1
   0   8 -2013631.20 1582.56   1
   0  -8 -2012103.80 1506.58   1
   0   8  21 473.529 264.083   1
   0   8 -21 643.365 346.044   1
   0   8 -21-10.7084 217.364   1
   0  -8 -21 704.525 513.526   1
   0   8  22 153.362 148.604   1
   0   8 -22 67.5252 103.052   1
   0   8 -22 553.083 374.438   1
   0  -8 -22 408.478 432.775   1
   0   8  23 863.493 396.043   1
   0   8 -23 2129.26 989.616   1
   0   8 -23 2278.56 1149.06   1
   0  -8 -23 1859.41 966.055   1
   0   8  24 438.029 258.732   1
   0   8 -24 434.955  262.62   1
   0   8 -24 -127.15 301.689   1
   0  -8 -24 501.451 386.017   1
   0   8  25 81.3532 160.397   1
   0   8 -25 15.2286 312.325   1
   0  -8 -25 63.3504 276.754   1
   0   8 -26 4367.30 1095.70   1
   0  -8 -26 6031.05 1508.22   1
   0   8  27 3600.40 1241.66   1
   0   8 -27 4602.46 1613.44   1
   0  -8 -27 4453.03 1553.51   1
   0   8 -28-26.9937 288.374   1
   0  -8 -28 119.811 272.511   1
   0   8 -29-595.651 301.921   1
   0  -8 -29-279.147  271.84   1
   0   8 -30 984.687 534.683   1
   0  -8 -30 347.565 504.129   1
   0  -8 -31 315.337 340.112   1
   0   9   0 290.811 139.834   1
   0   9   0 610.848 325.666   1
   0   9   1 8202.97 857.427   1
   0   9  -1 7410.10 757.016   1
   0   9   1 7555.19 1000.89   1
   0   9  -1 6826.10 762.459   1
   0   9   235613.20 1364.16   1
   0   9  -234566.10 1324.96   1
   0   9   237505.00 1518.56   1
   0   9  -234530.90 1378.71   1
   0   9   3 149.518 116.473   1
   0   9  -3  505.32 213.175   1
   0   9   3 254.441 150.519   1
   0   9  -3 177.382  209.80   1
   0   9   414264.80 576.258   1
   0   9  -414559.80  581.63   1
   0   9  -413568.70 666.861   1
   0  -9  -417707.20 2081.54   1
   0   9   5 3268.13 724.078   1
   0   9  -5 2853.55 630.649   1
   0   9  -5 3826.53 896.882   1
   0  -9  -5 1042.54 776.908   1
   0   9   628996.60 1526.07   1
   0   9  -629588.50 1554.50   1
   0   9  -631223.60 1709.74   1
   0  -9  -627579.50 1849.48   1
   0   9   7  412.64 196.325   1
   0   9  -7 478.344  218.44   1
   0   9  -7 532.963 288.805   1
   0  -9  -7  223.25 523.984   1
   0   9   8 6066.30 1322.33   1
   0   9  -8 5691.90 1233.90   1
   0   9  -8 4576.33 1046.25   1
   0  -9  -8 3781.15  986.74   1
   0   9   9 211.866  159.39   1
   0   9  -9 205.896 124.472   1
   0   9  -9-17.1031 218.954   1
   0  -9  -9 2671.95 1047.43   1
   0   9  1014388.20 791.375   1
   0   9 -1014618.70 787.161   1
   0   9 -1014525.70 899.245   1
   0  -9 -1013475.40 972.858   1
   0   9  1121606.50 1168.72   1
   0   9 -1121314.00 1126.81   1
   0   9 -1120430.90 1181.08   1
   0  -9 -1120403.80 1269.32   1
   0   9  12 5985.17 1192.24   1
   0   9 -12 5445.75 1074.04   1
   0   9 -12 5842.23 1236.62   1
   0  -9 -12 4559.71 1009.15   1
   0   9  13 132.044 164.839   1
   0   9 -13 940.689 412.653   1
   0   9 -13 770.656 443.896   1
   0  -9 -13 898.826 550.537   1
   0   9  14 426.015 241.197   1
   0   9 -14 354.277 208.083   1
   0   9 -14 1102.51 577.795   1
   0  -9 -14 380.281 392.042   1
   0   9  15 301.508 197.672   1
   0   9 -15 228.703 177.139   1
   0   9 -15 1119.46 637.277   1
   0  -9 -15 1690.39 656.713   1
   0   9  16 8256.65  926.88   1
   0   9 -16 8149.61 903.821   1
   0   9 -16 8126.91 987.258   1
   0  -9 -16 9494.73 1179.30   1
   0   9  17 239.197 177.521   1
   0   9 -17 35.0404 116.069   1
   0   9 -17 1148.00 585.438   1
   0  -9 -17 1223.96 672.373   1
   0   9  18  330.15 190.596   1
   0   9 -18 253.696 156.528   1
   0   9 -18 587.945  338.89   1
   0  -9 -18 796.377 599.178   1
   0   9  19 544.721 317.696   1
   0   9 -19-81.9795 96.3295   1
   0   9 -19 219.514 252.702   1
   0  -9 -19 174.584 412.347   1
   0   9  20 543.092 338.991   1
   0   9 -20 430.469 230.284   1
   0   9 -20 95.6533 227.899   1
   0  -9 -20 201.515 535.404   1
   0   9  21 3022.90 538.956   1
   0   9 -21 4280.55 724.162   1
   0   9 -21 4275.55 792.945   1
   0  -9 -21 4373.07 990.769   1
   0   9  22  304.48 180.071   1
   0   9 -22 1655.51 780.206   1
   0   9 -22 900.144 447.916   1
   0  -9 -22 1330.30 771.244   1
   0   9  23 506.837  246.71   1
   0   9 -23 208.059  161.77   1
   0   9 -23 1340.10 736.963   1
   0  -9 -23 1380.41 696.148   1
   0   9  24 746.273  364.05   1
   0   9 -24 1005.34  550.79   1
   0  -9 -24 1426.11 692.018   1
   0   9  25 762.766 443.979   1
   0   9 -25 1344.71 842.618   1
   0  -9 -25 1656.13 944.468   1
   0   9  26 1014.27 520.616   1
   0   9 -26  288.70  311.89   1
   0  -9 -26 118.159 303.735   1
   0   9  27 298.722 273.539   1
   0   9 -27 215.861 326.046   1
   0  -9 -27 208.818 313.299   1
   0   9 -28 4269.05 2118.53   1
   0  -9 -28 5279.44 2567.96   1
   0   9 -29 2171.95 1077.64   1
   0  -9 -29 1193.14 775.513   1
   0   9 -30-57.2209 303.199   1
   0  -9 -30 357.442 422.351   1
   0  -9 -31 1549.82 839.405   1
   0  10   0 119.708 109.344   1
   0  10   0  430.58 314.091   1
   0  10   1-238.843 110.079   1
   0  10  -1 11.5234 95.6305   1
   0  10   1 405.141 199.652   1
   0  10  -1 39.8134 195.348   1
   0  10   215623.80 842.028   1
   0  10  -214382.70 780.324   1
   0  10   214548.20 918.039   1
   0  10  -215078.90 871.173   1
   0  10   3 250.302 143.377   1
   0  10  -3 452.313 216.551   1
   0  10   3 118.534 138.485   1
   0  10  -3 308.538 249.728   1
   0  10   418465.70 990.628   1
   0  10  -417426.80 928.642   1
   0  10  -417690.50 1008.56   1
   0 -10  -419799.30 2259.40   1
   0  10   5 9966.82 564.763   1
   0  10  -5 9498.59 526.287   1
   0  10  -510830.40 675.916   1
   0 -10  -5 6603.76 1773.65   1
   0  10   6 1548.29 606.489   1
   0  10  -6 1669.12 637.971   1
   0  10  -6 1990.70 763.053   1
   0 -10  -6 1012.55 811.406   1
   0  10   7  326.05 173.263   1
   0  10  -7 524.721 246.432   1
   0  10  -7 501.293 343.816   1
   0 -10  -7 506.156 686.772   1
   0  10   8 703.355 296.063   1
   0  10  -8 186.905 123.845   1
   0  10  -8 992.006 421.787   1
   0 -10  -8 1829.06 923.074   1
   0  10   912967.00 722.444   1
   0  10  -914016.30 753.138   1
   0  10  -913910.80 840.247   1
   0 -10  -911300.30 1051.99   1
   0  10  10 158.804  161.25   1
   0  10 -10 44.8113  107.37   1
   0  10 -10  751.24 352.964   1
   0 -10 -10 1039.80 628.746   1
   0  10  11 679.466 361.469   1
   0  10 -11 490.888 250.964   1
   0  10 -11 668.519 457.612   1
   0 -10 -11 250.959 464.704   1
   0  10  12 6667.92 3027.55   1
   0  10 -12 5447.76 1073.04   1
   0  10 -12 6330.47 2904.53   1
   0 -10 -12 5534.29 1249.53   1
   0  10  13 842.578 445.547   1
   0  10 -13 265.293 186.019   1
   0  10 -13 851.206 476.611   1
   0 -10 -13  461.24 405.869   1
   0  10  1438214.40 3093.13   1
   0  10 -1433317.60 2685.51   1
   0  10 -1434431.70 2827.93   1
   0 -10 -1431502.70 2625.33   1
   0  10  15 4319.96 531.488   1
   0  10 -15 3629.69 1304.99   1
   0  10 -15 3178.23 1186.56   1
   0 -10 -15 2299.83 899.908   1
   0  10  16 715.026  378.63   1
   0  10 -16 976.167 399.255   1
   0  10 -16 761.477 389.029   1
   0 -10 -16 692.846 450.283   1
   0  10  17 5099.86 512.976   1
   0  10 -17 4414.97 441.109   1
   0  10 -17 4542.57 585.483   1
   0 -10 -17 5353.14 696.289   1
   0  10  18 509.934 276.545   1
   0  10 -18 1181.63 581.384   1
   0  10 -18 334.186 271.025   1
   0 -10 -18 1502.18 892.184   1
   0  10  19 366.692 222.443   1
   0  10 -19 932.378 474.556   1
   0  10 -19 1207.95 607.532   1
   0 -10 -19 752.571 530.593   1
   0  10  20 2744.68 1296.81   1
   0  10 -20 2156.24 1015.45   1
   0  10 -20 2975.39 718.627   1
   0 -10 -20 1239.32 693.731   1
   0  10  21 9843.10 1627.92   1
   0  10 -2110012.10 1647.68   1
   0  10 -2110723.40 1817.20   1
   0 -10 -2110465.40 1806.44   1
   0  10  22 1678.05 805.388   1
   0  10 -22 1770.86 829.901   1
   0  10 -22 1021.53 600.604   1
   0 -10 -22 3059.45 745.028   1
   0  10  23 3580.82 876.055   1
   0  10 -23 2902.03 729.802   1
   0  10 -23 4066.85 1085.75   1
   0 -10 -23 4568.71 1178.26   1
   0  10  24 2990.44 1022.31   1
   0  10 -24 3145.26 1193.58   1
   0 -10 -24 1307.27 640.522   1
   0  10  25 4022.51 969.101   1
   0  10 -25 2990.88 806.273   1
   0 -10 -25 3434.78 901.377   1
   0  10  26 1337.30 623.833   1
   0  10 -26 931.789 505.633   1
   0 -10 -26 2573.71 967.846   1
   0  10  27 3951.52 1374.40   1
   0  10 -27 3858.21 1394.73   1
   0 -10 -27 3842.97 1402.06   1
   0  10  28  610.64 435.055   1
   0  10 -28 873.257 714.346   1
   0 -10 -28 2280.55 1204.54   1
   0  10 -29 103.596 339.548   1
   0 -10 -29 1198.79 684.572   1
   0  10 -30 416.342 429.821   1
   0 -10 -30 385.845 387.329   1
   0  11   0-80.4707 118.813   1
   0  11   0 815.912 418.989   1
   0  11   1 7433.25 1607.97   1
   0  11  -1 6441.15 1394.15   1
   0  11   1 8511.20 2107.40   1
   0  11  -1 8295.60 1830.55   1
   0  11   2 1309.83 523.504   1
   0  11  -2 1056.97 417.732   1
   0  11   2 746.245 378.826   1
   0  11  -2 2178.62 603.267   1
   0  11   3 1593.88  622.26   1
   0  11  -3 1916.22 687.717   1
   0  11   3  884.96  401.53   1
   0  11  -3 851.063 431.617   1
   0  11   4 1718.97 672.813   1
   0  11  -4 1410.07 547.058   1
   0  11  -4 422.579 263.123   1
   0 -11  -4 1568.32 1378.83   1
   0  11   5 1167.11  490.55   1
   0  11  -5 171.796 128.498   1
   0  11  -5 46.5694 183.391   1
   0 -11  -5 3835.48 1963.03   1
   0  11   615602.80 855.273   1
   0  11  -617821.40 972.241   1
   0  11  -616309.70 938.994   1
   0  11   7 228.875 161.169   1
   0  11  -7 111.977 123.927   1
   0  11  -7 569.711 270.941   1
   0 -11  -7 2072.60 1060.74   1
   0  11   814986.20 844.322   1
   0  11  -814262.30  774.32   1
   0  11  -815645.40  901.59   1
   0 -11  -816115.60 1423.13   1
   0  11   926648.30 1410.73   1
   0  11  -926520.50 1389.87   1
   0  11  -926573.50 1439.09   1
   0 -11  -925304.60 1758.56   1
   0  11  10 117.731 171.785   1
   0  11 -10 396.612  197.93   1
   0  11 -10 308.648 276.355   1
   0  11  11 2135.68 1004.85   1
   0  11 -11 1840.99 784.701   1
   0  11 -11 928.517 455.258   1
   0 -11 -11 2187.83 623.133   1
   0  11  12  864.62 458.605   1
   0  11 -12 385.162 227.554   1
   0  11 -12 383.116 319.997   1
   0 -11 -12 1792.77 739.763   1
   0  11  13 3362.68 947.887   1
   0  11 -13 3652.37 1001.87   1
   0  11 -13 4277.29 1249.82   1
   0 -11 -13 5849.32 878.376   1
   0  11  14 707.617 352.353   1
   0  11 -14  834.69  353.68   1
   0  11 -14-131.957 274.373   1
   0 -11 -14 1086.70 547.043   1
   0  11  15 512.422 248.835   1
   0  11 -15 517.389 253.558   1
   0  11 -15 559.491 356.766   1
   0 -11 -15-463.191 379.317   1
   0  11  16 132.821 160.862   1
   0  11 -16 791.724 376.092   1
   0  11 -16 516.292 353.629   1
   0 -11 -16 1098.57 615.212   1
   0  11  17 4023.79 524.291   1
   0  11 -17 3405.64  442.82   1
   0  11 -17 4092.63  636.53   1
   0 -11 -17 1903.88 985.569   1
   0  11  18 9560.60 1115.29   1
   0  11 -18 9332.11 1055.51   1
   0  11 -18 8277.93 1017.01   1
   0 -11 -18 9468.45 1273.56   1
   0  11  19 2155.36 1028.03   1
   0  11 -19 2455.89 1152.93   1
   0  11 -19 1657.16 838.952   1
   0 -11 -19  970.26 616.698   1
   0  11  20 376.019 243.979   1
   0  11 -20 9.13054 99.5789   1
   0  11 -20 433.109 328.663   1
   0 -11 -20 9.99981 331.914   1
   0  11  21 144.821 156.659   1
   0  11 -21-287.399 101.271   1
   0  11 -21 400.342 301.476   1
   0 -11 -21-20.9192 285.321   1
   0  11  22 3527.29 894.076   1
   0  11 -22 2381.44 1234.24   1
   0  11 -22 3914.35 1074.52   1
   0 -11 -22 2699.41 738.846   1
   0  11  23 2926.49 1006.51   1
   0  11 -23 2514.92 855.983   1
   0  11 -23 1514.23 812.754   1
   0 -11 -23 2428.50  886.10   1
   0  11  24 6439.02 1501.08   1
   0  11 -24 7140.30 1711.39   1
   0 -11 -24 5935.08 1435.92   1
   0  11  25 176.964  164.26   1
   0  11 -25 232.885 306.659   1
   0 -11 -25 131.507 299.727   1
   0  11  26 59.4079  155.43   1
   0  11 -26 592.931  387.87   1
   0 -11 -26 533.746 385.358   1
   0  11  27 122.968 183.794   1
   0  11 -27-217.783 250.893   1
   0 -11 -27 841.069 652.906   1
   0  11  28 489.175 500.393   1
   0  11 -28 152.386 339.193   1
   0 -11 -28 307.867  435.55   1
   0  11 -29 1703.62 902.598   1
   0 -11 -29 1812.50 922.266   1
   0 -11 -30 843.356 669.259   1
   0  12   0 3922.65 872.078   1
   0  12   0 3789.42 886.817   1
   0  12   1 3896.13 860.535   1
   0  12  -1 3865.93 856.652   1
   0  12   1 2881.71 742.548   1
   0  12  -1 4503.65 1055.60   1
   0  12   2 456.787 221.235   1
   0  12  -2 622.049 292.521   1
   0  12   2 754.702 329.645   1
   0  12  -2 414.933 254.724   1
   0  12   3 3170.55 1114.94   1
   0  12  -3 3124.36 1094.17   1
   0  12   3 3423.02 1224.39   1
   0  12  -3 2660.29 978.614   1
   0  12   4 932.917 352.256   1
   0  12  -4 779.297 296.617   1
   0  12  -4 1304.70 562.813   1
   0  12   557668.80 2981.96   1
   0  12  -557762.80 2978.81   1
   0  12  -558793.5024469.10   1
   0 -12  -559691.9024914.70   1
   0  12   628061.60 1475.74   1
   0  12  -628486.90 1489.63   1
   0  12  -627504.90 1491.62   1
   0 -12  -625019.10 1991.85   1
   0  12   7 895.927 369.625   1
   0  12  -7 1321.12 485.692   1
   0  12  -7 876.255 399.617   1
   0 -12  -7 841.965 764.141   1
   0  12   812456.20 1519.76   1
   0  12  -812172.20 1370.19   1
   0  12  -811697.50 1349.52   1
   0 -12  -811008.40 1713.86   1
   0  12   9 3405.79  696.18   1
   0  12  -9 3924.88 788.003   1
   0  12  -9 4400.58 923.735   1
   0 -12  -9 1812.19 1016.81   1
   0  12  10  705.14 360.141   1
   0  12 -10 409.823 247.669   1
   0  12 -10 705.935  371.62   1
   0 -12 -10 35.7775  597.17   1
   0  12  11 179.562 173.124   1
   0  12 -11 241.663 152.725   1
   0  12 -11 1129.66 569.741   1
   0 -12 -11 226.763 596.522   1
   0  12  1210506.00 897.843   1
   0  12 -1211561.20 955.274   1
   0  12 -1210805.00 1007.82   1
   0 -12 -12 8182.13 957.184   1
   0  12  13 85.5504 154.079   1
   0  12 -13 565.635 245.625   1
   0  12 -13 426.179 308.208   1
   0 -12 -13 1204.89 613.391   1
   0  12  14 770.706 370.847   1
   0  12 -14 307.858 168.508   1
   0  12 -14 1108.24 551.363   1
   0 -12 -14 1474.52 819.461   1
   0  12  15 2695.53 939.968   1
   0  12 -15 1752.90  610.78   1
   0  12 -15 1674.04 739.272   1
   0 -12 -15 411.667 444.947   1
   0  12  16 3509.44 474.643   1
   0  12 -16 3731.61 462.528   1
   0  12 -16 2011.71 1011.41   1
   0 -12 -16 1913.48 982.435   1
   0  12  17-73.2639 154.197   1
   0  12 -17 88.9254 113.112   1
   0  12 -17 1206.77 625.566   1
   0 -12 -17 345.399  411.08   1
   0  12  18 2261.21 1077.28   1
   0  12 -18 2483.48 1167.63   1
   0  12 -18 2048.71 1014.78   1
   0 -12 -18 915.924 706.462   1
   0  12  19 165.968 182.349   1
   0  12 -19 473.413 267.067   1
   0  12 -19 996.628 520.882   1
   0 -12 -19 1447.81 638.218   1
   0  12  20 1374.23  585.28   1
   0  12 -20 560.254 310.642   1
   0  12 -20 1345.28 608.668   1
   0 -12 -20 1292.40 639.923   1
   0  12  21-152.485 158.865   1
   0  12 -21 399.837 222.017   1
   0  12 -21 380.409 321.577   1
   0 -12 -21 1028.61 589.818   1
   0  12  22 8666.14 2066.33   1
   0  12 -22 8297.49 1979.16   1
   0  12 -2212524.30 3011.33   1
   0 -12 -22 9385.61 2276.45   1
   0  12  23 445.238 349.043   1
   0  12 -23 614.482  423.10   1
   0  12 -23 115.881 325.316   1
   0 -12 -23 84.2621 292.217   1
   0  12  24 893.058 524.758   1
   0  12 -24 320.525 383.792   1
   0 -12 -24 432.762 443.233   1
   0  12  25 839.687 432.203   1
   0  12 -25 2065.35 792.606   1
   0 -12 -25 1465.97 719.118   1
   0  12  26 2645.03 966.508   1
   0  12 -26 1856.39 1005.55   1
   0 -12 -26 2913.42 1087.81   1
   0  12  27 1026.95 581.307   1
   0  12 -27 1608.04 822.156   1
   0 -12 -27 843.411 634.374   1
   0  12  28 104.258  170.87   1
   0  12 -28-100.305 346.331   1
   0 -12 -28 694.855  467.64   1
   0  12 -29  292.46 383.583   1
   0 -12 -29 556.978 450.397   1
   0 -12 -30 1339.60 710.675   1
   0  13   0-53.8294 146.227   1
   0  13   0 283.332 234.377   1
   0  13   1 8311.34 506.813   1
   0  13  -1 7120.54 446.063   1
   0  13  -1 8994.31 656.789   1
   0  13   2 5595.15 388.041   1
   0  13  -2 5239.94 349.372   1
   0  13  -2 5100.65 461.928   1
   0  13   3 606.117 257.637   1
   0  13  -3-198.717  135.20   1
   0  13   3 493.506 260.086   1
   0  13  -3-162.821 218.831   1
   0  13   4 61.1541 152.292   1
   0  13  -4 95.0441  135.41   1
   0  13  -4 414.194 317.646   1
   0 -13  -4 1341.52 1334.14   1
   0  13   5 4615.88 338.693   1
   0  13  -5 4177.13 1752.13   1
   0  13  -5 4455.85 446.416   1
   0 -13  -5 4043.84 1977.34   1
   0  13   613017.00 1468.31   1
   0  13  -612789.10 1434.99   1
   0  13  -614493.80 1648.19   1
   0 -13  -617498.30 2483.91   1
   0  13   7 2486.52 542.375   1
   0  13  -7 1867.56 806.026   1
   0  13  -7 1398.27 645.079   1
   0 -13  -7 1596.72 1033.78   1
   0  13   8 6685.60 3030.21   1
   0  13  -8 6202.20 1223.46   1
   0  13  -8 7517.53 920.749   1
   0 -13  -8 4379.85 1259.49   1
   0  13   9 152.204 152.133   1
   0  13  -9  281.76 211.208   1
   0  13  -9-178.959 218.795   1
   0 -13  -9 2039.06 1052.05   1
   0  13  10 1642.41 496.228   1
   0  13 -10 1290.19 524.679   1
   0  13 -10 1116.45 609.427   1
   0 -13 -10 1609.19 915.129   1
   0  13  1115668.60 1295.76   1
   0  13 -1115471.90 1266.98   1
   0  13 -1115783.20 1363.34   1
   0 -13 -1117661.00 1751.04   1
   0  13  12 95.1478 145.637   1
   0  13 -12  29.874 111.498   1
   0  13 -12 733.257 373.798   1
   0 -13 -12 1309.25 983.858   1
   0  13  13 5374.70 632.615   1
   0  13 -13 5145.86 607.555   1
   0  13 -13 4497.94 709.459   1
   0 -13 -13 4371.99  823.05   1
   0  13  14 6713.90 646.543   1
   0  13 -14 6084.69  569.16   1
   0  13 -14 7028.63 760.256   1
   0 -13 -14 5107.92 768.223   1
   0  13  15 521.923 287.926   1
   0  13 -15 1831.65 883.589   1
   0  13 -15 1549.00 809.192   1
   0 -13 -15 1464.55 804.929   1
   0  13  16  395.74 287.363   1
   0  13 -16 410.826 249.554   1
   0  13 -16 37.4662 267.619   1
   0 -13 -16 102.272 438.858   1
   0  13  1714371.30 2693.81   1
   0  13 -1715208.50 7918.45   1
   0  13 -1713836.60 2623.56   1
   0 -13 -1713078.40 2510.21   1
   0  13  18 1327.49 559.653   1
   0  13 -18 696.242 387.528   1
   0  13 -18 1054.07  470.86   1
   0 -13 -18 2138.51 931.878   1
   0  13  19 6395.15 1086.85   1
   0  13 -19 5813.79 967.093   1
   0  13 -19 5979.74 1076.62   1
   0 -13 -19 7443.46 1342.47   1
   0  13  20 861.272 381.825   1
   0  13 -20 1163.37 562.377   1
   0  13 -20 2180.60 1069.31   1
   0 -13 -20 1797.13 915.976   1
   0  13  21 888.638 501.173   1
   0  13 -21 186.329 146.841   1
   0  13 -21 191.313 302.215   1
   0 -13 -21-35.7259 294.265   1
   0  13  22 104.687 151.257   1
   0  13 -22 495.364 348.964   1
   0  13 -22-135.201 325.027   1
   0 -13 -22 1444.67 781.769   1
   0  13  23 3752.36 897.557   1
   0  13 -23 5534.00 1388.69   1
   0 -13 -23 3155.86 874.531   1
   0  13  24 9133.78 3058.45   1
   0  13 -2411676.80 9111.10   1
   0 -13 -24 9712.85 3297.38   1
   0  13  25  260.16 260.839   1
   0  13 -25 346.137 447.475   1
   0 -13 -25-37.7585 300.077   1
   0  13  26 259.094  260.54   1
   0  13 -26 768.228 580.884   1
   0 -13 -26 575.781 581.616   1
   0  13  27 629.683 368.588   1
   0  13 -27 221.995 385.898   1
   0 -13 -27 -632.43 264.734   1
   0  13  28 871.762  423.01   1
   0  13 -28 65.5005 341.791   1
   0 -13 -28 1822.14 926.106   1
   0 -13 -29 851.943 700.174   1
   0 -13 -30 450.751 414.127   1
   0  14   028145.50 3130.76   1
   0  14   027053.70 3034.66   1
   0  14   1 1511.26 683.026   1
   0  14  -1 527.228 259.508   1
   0  14   1 683.753 374.872   1
   0  14  -1 938.803 446.385   1
   0  14   2 50.5358 144.844   1
   0  14  -2  643.56 302.331   1
   0  14   2 118.887 121.102   1
   0  14  -2 310.951  326.57   1
   0  14   3 4372.69 887.317   1
   0  14  -3 4340.38 874.177   1
   0  14   3 4920.18 1107.36   1
   0  14  -3 4149.03 890.462   1
   0  14   4 104.936 141.675   1
   0  14  -4 148.992 150.136   1
   0  14  -4-197.986 205.698   1
   0 -14  -4-1389.51 1128.90   1
   0  14   5-109.369 141.027   1
   0  14  -5 437.263 252.291   1
   0  14  -5 261.764 227.038   1
   0 -14  -5 1244.59 1475.53   1
   0  14   6 7140.94 830.021   1
   0  14  -6 6600.17 2989.19   1
   0  14  -6 7315.17  907.96   1
   0  14   7 449.801 279.181   1
   0  14  -7 368.469 206.727   1
   0  14  -7  498.17 299.405   1
   0 -14  -7-910.936 792.873   1
   0  14   817125.30 1424.74   1
   0  14  -816151.50 1323.36   1
   0  14  -815001.30 1283.22   1
   0 -14  -815609.00 1884.11   1
   0  14   912363.70 1036.21   1
   0  14  -912376.40 1028.62   1
   0  14  -914011.40 1217.53   1
   0 -14  -911257.80 1551.80   1
   0  14  1011786.90 1291.74   1
   0  14 -1012961.50 1416.53   1
   0  14 -1011743.00 1362.09   1
   0 -14 -1013719.80 1834.51   1
   0  14  11 6807.66 775.751   1
   0  14 -11 5886.64 723.773   1
   0  14 -11 4916.41  684.40   1
   0 -14 -11 2840.62 1175.54   1
   0  14  1211733.30 1049.40   1
   0  14 -1212360.10 1107.88   1
   0  14 -1212676.90 1194.61   1
   0 -14 -1211859.30 1441.37   1
   0  14  13 3971.60 1343.97   1
   0  14 -13 3288.93 1151.51   1
   0  14 -13 4167.51 586.022   1
   0  14  14 401.039 235.885   1
   0  14 -14  384.71 219.969   1
   0  14 -14 1075.93 562.496   1
   0 -14 -14 126.074 503.468   1
   0  14  15 4564.48 572.449   1
   0  14 -15 4384.79 523.382   1
   0  14 -15 4909.54 713.129   1
   0 -14 -15 2991.99 1525.48   1
   0  14  16 3079.06 619.745   1
   0  14 -16 2561.19 1203.20   1
   0  14 -16 2614.91 1281.07   1
   0 -14 -16  579.04 473.446   1
   0  14  17 1616.74  633.14   1
   0  14 -17 1813.53 691.869   1
   0  14 -17 1238.91 600.484   1
   0 -14 -17 983.205 507.613   1
   0  14  18 752.185 420.839   1
   0  14 -18 647.294 368.879   1
   0  14 -18 -224.47 270.852   1
   0 -14 -18 1970.73 874.343   1
   0  14  19 1053.43 506.814   1
   0  14 -19 2112.07 1045.25   1
   0 -14 -19 1140.08  686.75   1
   0  14  20  798.88 447.508   1
   0  14 -20 400.259 252.137   1
   0  14 -20 379.877  345.11   1
   0 -14 -20 1193.76 680.264   1
   0  14  21 4470.28 1513.72   1
   0  14 -21 2872.72 970.852   1
   0  14 -21 5188.93 1807.84   1
   0 -14 -21 1963.87 741.337   1
   0  14  22 183.142 199.675   1
   0  14 -22 118.809 141.892   1
   0  14 -22 1515.19 941.494   1
   0 -14 -22 1489.10 945.886   1
   0  14  23 59.6952 156.219   1
   0  14 -23 226.972 342.199   1
   0 -14 -23 1323.32 730.829   1
   0  14  24 974.143 508.979   1
   0  14 -24  574.59 464.816   1
   0 -14 -24 2553.66 981.059   1
   0  14  25 1315.90 721.902   1
   0  14 -25 1093.64 629.981   1
   0 -14 -25 2482.18 1264.83   1
   0  14  26-87.3518 147.582   1
   0  14 -26-134.282 294.023   1
   0 -14 -26 1374.12 818.398   1
   0  14  27 4466.50 2178.08   1
   0  14 -27 4490.34 2229.84   1
   0 -14 -27 2108.40 1066.53   1
   0  14  28 21.3912 169.888   1
   0  14 -28 184.219 328.337   1
   0 -14 -28 649.053 416.835   1
   0 -14 -29 695.453 532.802   1
   0  15   0 527.329 257.413   1
   0  15   0 47.5465 191.737   1
   0  15   1 266.334 153.008   1
   0  15  -1 685.132  366.15   1
   0  15   1 260.296 143.113   1
   0  15  -1-229.624 206.845   1
   0  15   2 5896.98 1190.37   1
   0  15  -2 6302.13 2857.28   1
   0  15   2 7454.19 1085.00   1
   0  15  -2 6831.38 846.639   1
   0  15   337639.00 3058.23   1
   0  15  -338236.00 3083.88   1
   0  15   340161.10 3296.04   1
   0  15  -338047.90 3109.19   1
   0  15   4 21.8535 128.042   1
   0  15  -4 432.979 247.841   1
   0  15  -4 9.43727 230.932   1
   0 -15  -4-1250.46 1172.68   1
   0  15   5 1504.09 454.515   1
   0  15  -5 2086.11 603.274   1
   0  15  -5 2352.30 751.288   1
   0 -15  -5 6656.63 2197.10   1
   0  15   6 4595.32 1257.32   1
   0  15  -6 5085.79 1945.89   1
   0  15  -6 5778.06 617.618   1
   0 -15  -6 9124.69 2025.98   1
   0  15   7 207.138  152.57   1
   0  15  -7  340.31 200.149   1
   0  15  -7 303.616 265.676   1
   0 -15  -7 1519.59 926.464   1
   0  15   813953.50 1642.18   1
   0  15  -813834.80 1510.46   1
   0  15  -812848.80 1456.72   1
   0 -15  -814631.50 2196.60   1
   0  15   9 6598.08 787.093   1
   0  15  -9 5813.79 664.354   1
   0  15  -9 5944.75  764.24   1
   0 -15  -9 3340.17 1426.16   1
   0  15  10 260.691 159.464   1
   0  15 -10 44.9055 127.683   1
   0  15 -10-89.7837 223.877   1
   0 -15 -10 416.441  700.44   1
   0  15  11 2929.46 991.639   1
   0  15 -11 4121.23 444.239   1
   0  15 -11 3231.91 1128.44   1
   0 -15 -11 5493.16 1047.49   1
   0  15  12 2074.41 718.142   1
   0  15 -12 2252.97 783.544   1
   0  15 -12 2155.48 797.513   1
   0 -15 -12 2198.26 1106.29   1
   0  15  13 5228.94 635.586   1
   0  15 -13 4757.54 573.481   1
   0  15 -13 5028.75 710.869   1
   0 -15 -13 3254.15 1607.99   1
   0  15  14 1203.20 588.776   1
   0  15 -14 1107.40 550.109   1
   0  15 -14  558.90 362.423   1
   0 -15 -14 1141.47 803.317   1
   0  15  1511166.00 2100.58   1
   0  15 -1511976.70 2239.94   1
   0  15 -1510777.50 2068.17   1
   0 -15 -15 9943.91 1966.72   1
   0  15  16 501.495  302.81   1
   0  15 -16 362.872 236.924   1
   0  15 -16 1118.37  572.80   1
   0 -15 -16 1767.38 749.898   1
   0  15  17 6229.91 1056.73   1
   0  15 -17 5384.10 896.688   1
   0  15 -17 5602.83 1021.45   1
   0 -15 -17 7550.23 1363.41   1
   0  15  18 19.6936 153.239   1
   0  15 -18 227.284 143.489   1
   0  15 -18 359.436 295.871   1
   0 -15 -18 316.641  340.61   1
   0  15  19 1183.31 647.574   1
   0  15 -19-73.3183 113.801   1
   0  15 -19-12.9861 270.087   1
   0 -15 -19 1446.86 863.367   1
   0  15  20 387.909 287.291   1
   0  15 -20 131.667 146.609   1
   0  15 -20 361.524 349.067   1
   0 -15 -20 79.8283 386.086   1
   0  15  21 2941.69 733.049   1
   0  15 -21 2617.28 630.389   1
   0  15 -21 1756.16 1046.45   1
   0 -15 -21 2441.75 761.625   1
   0  15  22 1354.49 651.256   1
   0  15 -22 2488.68 999.573   1
   0 -15 -22 1062.68 576.191   1
   0  15  23 384.831 259.868   1
   0  15 -23 268.891 310.245   1
   0 -15 -23-696.592 284.354   1
   0  15  24 1461.50 766.845   1
   0  15 -24 616.938 402.349   1
   0 -15 -24 1397.72 830.049   1
   0  15  25 3269.18 1587.92   1
   0  15 -25 3736.77 1856.26   1
   0 -15 -25 2888.30 1451.62   1
   0  15  26 425.472 368.434   1
   0  15 -26  968.41 610.042   1
   0 -15 -26  326.32 404.355   1
   0  15  27 174.985 195.016   1
   0  15 -27 503.667 454.652   1
   0 -15 -27 288.222 335.449   1
   0  15  28 329.039 287.808   1
   0 -15 -28 513.775 430.251   1
   0 -15 -29 942.923 687.989   1
   0  16   0 478.664 252.908   1
   0  16   0 358.002 224.655   1
   0  16   1 492.213 256.296   1
   0  16  -1 1323.60 553.114   1
   0  16   1  952.58 469.563   1
   0  16  -1  755.23 402.701   1
   0  16   2 130.335 141.074   1
   0  16  -2 476.645 297.224   1
   0  16   2 492.551 310.507   1
   0  16  -2 271.644 246.745   1
   0  16   3 453.398 270.881   1
   0  16  -3 1073.92 516.446   1
   0  16   3 691.972 359.195   1
   0  16  -3 778.647 422.907   1
   0  16   4 1604.22 465.055   1
   0  16  -4 837.467 421.775   1
   0  16  -4 795.044  430.17   1
   0 -16  -4 7581.37 2431.42   1
   0  16   5 5771.29 663.457   1
   0  16  -5 6095.27 721.542   1
   0  16  -5 5949.88 782.013   1
   0 -16  -5 8676.68 2323.16   1
   0  16   6 1964.44 729.782   1
   0  16  -6 2582.91  947.86   1
   0  16  -6  530.95 320.157   1
   0 -16  -6  377.00 1090.55   1
   0  16   7 1847.42  689.74   1
   0  16  -7 813.868 360.368   1
   0  16  -7 403.974 296.391   1
   0 -16  -7 4462.83 1522.50   1
   0  16   821157.10 1904.86   1
   0  16  -819088.80 1692.11   1
   0  16  -821117.70 1929.76   1
   0 -16  -818209.50 2275.00   1
   0  16   9 276.567 173.248   1
   0  16  -9 348.798 237.497   1
   0  16  -9 753.589  412.71   1
   0 -16  -9 1191.56 965.339   1
   0  16  1027478.1012996.60   1
   0  16 -1024578.60 2162.68   1
   0  16 -1024963.30 2235.73   1
   0 -16 -1024126.80 2519.40   1
   0  16  11 248.442 172.027   1
   0  16 -11 217.073 216.152   1
   0  16 -11 530.277 407.835   1
   0 -16 -11-259.566 643.331   1
   0  16  12 1174.39 585.607   1
   0  16 -12 1490.08 716.757   1
   0  16 -12 2715.63 1326.36   1
   0 -16 -12 905.998 681.068   1
   0  16  13  441.24 254.478   1
   0  16 -13 796.727 419.825   1
   0  16 -13 504.081  329.62   1
   0 -16 -13 2889.16 1623.69   1
   0  16  1416193.60 8433.22   1
   0  16 -1415261.10 7945.42   1
   0  16 -1414530.10 7577.98   1
   0 -16 -1412130.70 2374.77   1
   0  16  15 375.175 238.651   1
   0  16 -15 106.409 116.973   1
   0  16 -15 155.702  289.07   1
   0 -16 -15 303.168  434.03   1
   0  16  1610701.10 1995.84   1
   0  16 -16 8085.60 1502.69   1
   0  16 -16 8515.89 1660.07   1
   0 -16 -16 9109.07 1807.04   1
   0  16  17 467.984 242.208   1
   0  16 -17 2228.39 1044.72   1
   0  16 -17 2192.57 1079.94   1
   0 -16 -17 1452.57 841.518   1
   0  16  18 101.402 169.201   1
   0  16 -18 649.932 362.377   1
   0  16 -18 138.362 265.889   1
   0 -16 -18 94.1026 370.342   1
   0  16  19 800.176 395.221   1
   0  16 -19 1139.22 535.283   1
   0  16 -19 1596.03 805.473   1
   0 -16 -19 359.676 457.058   1
   0  16  20 9586.49 4907.05   1
   0  16 -20 9983.38 5104.88   1
   0  16 -20 9324.92 2210.73   1
   0 -16 -20 8687.66 2099.60   1
   0  16  21 456.095 427.473   1
   0  16 -21 511.116 408.672   1
   0  16 -21 1554.13 946.131   1
   0 -16 -21 168.264  310.78   1
   0  16  22 1477.90 705.513   1
   0  16 -22 856.966 498.403   1
   0 -16 -22 1845.81 883.736   1
   0  16  23-265.268  162.22   1
   0  16 -23 562.884 377.174   1
   0 -16 -23 259.662 387.047   1
   0  16  24 1862.28  923.56   1
   0  16 -24 2593.81 1307.05   1
   0 -16 -24 1443.43 885.176   1
   0  16  25 2255.92 1056.91   1
   0  16 -25 4092.33 1922.36   1
   0 -16 -25 1802.17 936.156   1
   0  16  26 2449.19 1208.86   1
   0  16 -26 2450.83 1229.18   1
   0 -16 -26 1346.80 676.929   1
   0  16  27-692.832 158.035   1
   0  16 -27 689.916 460.541   1
   0 -16 -27 885.785 661.386   1
   0  16  28 158.391 200.265   1
   0 -16 -28 845.375 633.891   1
   0  17   0 346.088 187.245   1
   0  17   0 736.395 318.232   1
   0  17   1 945.811 385.637   1
   0  17  -1 835.681  367.12   1
   0  17   1 618.437  278.73   1
   0  17  -1 524.518 293.435   1
   0  17   212789.10 1400.42   1
   0  17  -211879.70 1299.13   1
   0  17   210788.40 1557.07   1
   0  17  -210948.40 1242.08   1
   0  17   3 575.758 255.228   1
   0  17  -3 354.255 187.815   1
   0  17   3 746.018  369.48   1
   0  17  -3 534.423 309.987   1
   0  17   4  446.54  241.92   1
   0  17  -4 565.643 286.175   1
   0  17  -4 713.523 445.035   1
   0 -17  -4 3383.22 2302.01   1
   0  17   5 162.253 140.174   1
   0  17  -5 48.4208 135.037   1
   0  17  -5  575.35 429.596   1
   0 -17  -5 3204.31 1906.88   1
   0  17   6 207.176 157.866   1
   0  17  -6 232.516 172.801   1
   0  17  -6 1048.90 652.164   1
   0 -17  -6 1427.03 1248.00   1
   0  17   7  948.82 445.968   1
   0  17  -7 452.498 239.489   1
   0  17  -7 654.197 391.879   1
   0 -17  -7 1586.52 1083.50   1
   0  17   8 2849.74  969.37   1
   0  17  -8 3064.77 1452.30   1
   0  17  -8 476.229 346.191   1
   0 -17  -8 3014.90 1793.54   1
   0  17   9 2251.02 1092.08   1
   0  17  -9 2443.42 1167.49   1
   0  17  -9 1882.64 946.446   1
   0 -17  -9 1692.43 1084.16   1
   0  17  10 2769.70 1312.13   1
   0  17 -10 2784.79 1326.50   1
   0  17 -10 2096.85 1031.39   1
   0 -17 -10 4798.62 1016.50   1
   0  17  11 7867.41 1488.50   1
   0  17 -11 8067.49 1532.20   1
   0  17 -11 5049.66 1017.71   1
   0 -17 -11 5501.28 1304.11   1
   0  17  12 187.862 164.772   1
   0  17 -12  382.96 237.247   1
   0  17 -12 165.185 228.472   1
   0 -17 -12 726.075 573.334   1
   0  17  13  132.91 159.936   1
   0  17 -13 638.368 363.921   1
   0  17 -13 237.829 266.392   1
   0 -17 -13 1501.21  867.63   1
   0  17  14 6039.60 1028.78   1
   0  17 -14 4971.30  841.71   1
   0  17 -14 3154.34  630.22   1
   0 -17 -14 1519.71 724.749   1
   0  17  15 2090.49  981.44   1
   0  17 -15 2525.22 1251.04   1
   0  17 -15 1408.81 746.923   1
   0 -17 -15 1485.28 809.849   1
   0  17  16-256.687 158.619   1
   0  17 -16 202.984 134.012   1
   0  17 -16-10.6755 275.962   1
   0 -17 -16 801.793 523.368   1
   0  17  17 2393.96 1255.56   1
   0  17 -17 2549.27 641.422   1
   0  17 -17 2179.15 1169.58   1
   0 -17 -17 2802.75 889.366   1
   0  17  18 104.139 195.468   1
   0  17 -18 129.318 147.877   1
   0  17 -18  204.41 273.938   1
   0 -17 -18 2028.08 899.116   1
   0  17  19 612.877 421.414   1
   0  17 -19-85.6677 117.302   1
   0  17 -19 561.773 400.933   1
   0 -17 -19-37.5385 350.636   1
   0  17  20 281.874 237.891   1
   0  17 -20 346.112  236.69   1
   0  17 -20 1136.22 662.093   1
   0 -17 -20 1252.71 640.556   1
   0  17  21 2913.44 1026.23   1
   0  17 -21 3618.79 1222.52   1
   0  17 -21 1288.19 647.773   1
   0 -17 -21 2836.72 1071.93   1
   0  17  22 123.704  180.63   1
   0  17 -22 1235.10 725.981   1
   0 -17 -22 245.732 412.527   1
   0  17  23-154.346 148.864   1
   0  17 -23 439.699  434.08   1
   0 -17 -23 3286.47 1672.24   1
   0  17  24 264.307 302.812   1
   0  17 -24 237.905 357.661   1
   0 -17 -24-612.254 325.034   1
   0  17  25 340.933  316.93   1
   0  17 -25 743.491 500.145   1
   0 -17 -25 328.108 387.112   1
   0  17  26 222.902 163.308   1
   0  17 -26  360.21 375.627   1
   0 -17 -26 740.147 458.219   1
   0  17  27  533.32 391.744   1
   0 -17 -27  178.89 303.412   1
   0 -17 -28 314.229 337.258   1
   0  18   0 3976.86 1348.46   1
   0  18   0 4559.75 607.816   1
   0  18   1 1865.02 647.454   1
   0  18  -1 1682.72 590.303   1
   0  18   1 2094.33 740.318   1
   0  18  -1 2242.93 824.203   1
   0  18   2 481.021 241.531   1
   0  18  -2 574.047 311.263   1
   0  18   2 159.455 150.064   1
   0  18  -2 1178.94  598.96   1
   0  18   3 2599.55 884.805   1
   0  18  -3 3000.87 1024.54   1
   0  18   3 1870.42 724.624   1
   0  18  -3 2688.80 995.206   1
   0  18   4 239.137  159.53   1
   0  18  -4 606.522 330.615   1
   0  18  -4-338.698 257.234   1
   0 -18  -4 2279.50 1495.19   1
   0  18   5 2632.99 1248.38   1
   0  18  -5 2789.67 1329.52   1
   0  18  -5 1792.84 924.408   1
   0 -18  -5 1964.88 1715.59   1
   0  18   618589.30 2083.15   1
   0  18  -618416.20 2070.74   1
   0  18  -616504.50 1909.64   1
   0 -18  -619753.30 2952.40   1
   0  18   7 551.432 316.574   1
   0  18  -7 633.301 341.693   1
   0  18  -7 654.936 410.559   1
   0 -18  -7 3117.38 1666.42   1
   0  18   8 361.801  212.94   1
   0  18  -8 216.152 187.514   1
   0  18  -8 268.764 387.784   1
   0 -18  -8 1878.64 1168.45   1
   0  18   9 4097.05 806.649   1
   0  18  -9 5059.20 979.005   1
   0  18  -9 5570.67 1168.17   1
   0 -18  -9 1348.67 1121.07   1
   0  18  10 3916.73 772.021   1
   0  18 -10 4636.34 897.753   1
   0  18 -10 4576.69 958.926   1
   0 -18 -10 2755.74 1425.32   1
   0  18  11 336.856 226.857   1
   0  18 -11 322.313 250.093   1
   0  18 -11 793.018 508.531   1
   0 -18 -11-506.301  565.41   1
   0  18  12 693.773 423.505   1
   0  18 -12 447.638  260.65   1
   0  18 -12 990.566 428.921   1
   0 -18 -12 1800.55 1039.68   1
   0  18  13 6447.81 1223.95   1
   0  18 -13 6672.12 1244.38   1
   0  18 -13 9056.17 1729.84   1
   0 -18 -13 6879.79 1557.95   1
   0  18  14 3030.78  608.27   1
   0  18 -14 3204.47 708.379   1
   0  18 -14 3204.78 754.499   1
   0 -18 -14 3184.27 913.314   1
   0  18  15 6318.00 1526.40   1
   0  18 -15 5664.36 1362.41   1
   0  18 -15 4066.63 1084.06   1
   0 -18 -15 2952.12 1005.11   1
   0  18  16 169.186 203.106   1
   0  18 -16-54.0729 133.555   1
   0  18 -16 434.275 343.025   1
   0 -18 -16 1283.87  802.98   1
   0  18  17 61.9803 193.419   1
   0  18 -17 574.489 400.008   1
   0  18 -17 759.856 417.412   1
   0 -18 -17 523.487 548.567   1
   0  18  18 1066.39 641.713   1
   0  18 -18 345.865 304.909   1
   0  18 -18-272.277 224.604   1
   0 -18 -18 306.181 432.227   1
   0  18  19 139.424 197.743   1
   0  18 -19 57.7948 117.772   1
   0  18 -19 1022.11 666.408   1
   0 -18 -19 745.474 470.435   1
   0  18  20 93.2833 165.961   1
   0  18 -20 365.373 244.805   1
   0  18 -20 527.857 388.061   1
   0 -18 -20 157.024 386.838   1
   0  18  21 133.524 191.345   1
   0  18 -21 154.856 165.821   1
   0  18 -21 1572.10 885.024   1
   0 -18 -21-134.249 339.539   1
   0  18  22 17.7068 152.904   1
   0  18 -22-96.2434 256.179   1
   0 -18 -22 142.163 339.031   1
   0  18  23 1244.97 686.735   1
   0  18 -23-129.998 271.526   1
   0 -18 -23 3486.06 1672.66   1
   0  18  24 271.713 269.764   1
   0  18 -24 290.784 356.111   1
   0 -18 -24-566.303 304.801   1
   0  18  25 451.587 409.085   1
   0  18 -25  511.15 435.411   1
   0 -18 -25 991.779 734.223   1
   0  18  26 1240.48 642.542   1
   0  18 -26 509.251  460.38   1
   0 -18 -26 869.086 658.573   1
   0  18  27 164.941 204.738   1
   0 -18 -27 727.797  564.04   1
   0  19   0 416.431 241.622   1
   0  19   0 211.287  143.67   1
   0  19   1 342.771 211.013   1
   0  19  -1 26.0329 137.976   1
   0  19   1 751.767 425.766   1
   0  19  -1 521.584 304.811   1
   0  19   2 1898.73 905.729   1
   0  19  -2 1984.39 959.424   1
   0  19   2 2109.31 1076.49   1
   0  19  -2 2084.00 1033.42   1
   0  19   310625.50 1209.96   1
   0  19  -3 8504.71 984.294   1
   0  19   3 7818.25 1389.89   1
   0  19  -3 8805.55 1097.47   1
   0  19   4 1498.41  723.30   1
   0  19  -4 969.107 509.545   1
   0  19  -4-149.236 263.991   1
   0 -19  -4 169.846 1076.68   1
   0  19   5 442.317 281.779   1
   0  19  -5 569.468 362.956   1
   0  19  -5 914.893  589.35   1
   0 -19  -5 4727.22 1878.72   1
   0  19   6-61.3708 135.069   1
   0  19  -6 185.891 189.763   1
   0  19  -6 499.621 374.216   1
   0 -19  -6 1004.99 1042.06   1
   0  19   7 3364.80 687.111   1
   0  19  -7 2350.96 1126.53   1
   0  19  -7 2779.06 1378.65   1
   0 -19  -7 846.314 884.516   1
   0  19   8 856.406 456.512   1
   0  19  -8 302.205 214.386   1
   0  19  -8 413.446 327.641   1
   0 -19  -8 925.104 832.499   1
   0  19   9 1644.07 650.546   1
   0  19  -9 2332.89 899.768   1
   0  19  -9 757.434 462.776   1
   0  19  10 2241.44  867.13   1
   0  19 -10 1285.90 497.871   1
   0  19 -10 563.706 368.542   1
   0 -19 -10 2449.04 1152.55   1
   0  19  11 1691.92 808.546   1
   0  19 -11 1413.74 675.645   1
   0  19 -11 2042.30 990.145   1
   0 -19 -11 2236.45 1217.75   1
   0  19  12 4202.62 828.209   1
   0  19 -12 3900.21 747.103   1
   0  19 -12 3806.96 820.841   1
   0 -19 -12 5374.40 1364.75   1
   0  19  13 7117.82 1717.04   1
   0  19 -13 8646.49 2059.48   1
   0  19 -13 8863.21 2151.50   1
   0 -19 -13 6070.00 1661.62   1
   0  19  14 610.386 346.829   1
   0  19 -14 172.181 205.374   1
   0  19 -14 8.11013 246.115   1
   0 -19 -14 421.555 566.583   1
   0  19  15 5120.45 1727.35   1
   0  19 -15 4440.08 1515.11   1
   0  19 -15 5243.24 1796.55   1
   0 -19 -15 4699.50 1706.23   1
   0  19  16 212.562 230.245   1
   0  19 -16 412.624 309.027   1
   0  19 -16 1249.98  652.11   1
   0 -19 -16 1521.61 821.417   1
   0  19  17 3559.26 887.915   1
   0  19 -17 2886.46  695.57   1
   0  19 -17 2976.69 805.619   1
   0 -19 -17 2699.01 864.083   1
   0  19  18 2342.23 820.786   1
   0  19 -18 2273.63 792.633   1
   0  19 -18 1208.09 611.213   1
   0 -19 -18 2498.01 997.719   1
   0  19  19 4899.58 1685.09   1
   0  19 -19 5397.82 1848.77   1
   0  19 -19 6909.47 2414.60   1
   0 -19 -19 3133.42 1217.80   1
   0  19  20  75.096 170.592   1
   0  19 -20 1678.28 862.657   1
   0  19 -20 1272.26 692.296   1
   0 -19 -20 1159.93 686.771   1
   0  19  21 1235.28 680.548   1
   0  19 -21 -95.355 226.984   1
   0 -19 -21 150.137 344.918   1
   0  19  22 1209.09 692.366   1
   0  19 -22 815.491 512.497   1
   0 -19 -22 1193.37 765.465   1
   0  19  23 568.044  392.63   1
   0  19 -23 1024.03 609.936   1
   0 -19 -23 683.464  494.68   1
   0  19  24 966.364 673.222   1
   0  19 -24 2726.58 1816.85   1
   0 -19 -24 1562.16 807.471   1
   0  19  25  701.18 422.979   1
   0  19 -25 640.465 445.516   1
   0 -19 -25 1154.98 691.569   1
   0  20   0 2286.79 1096.00   1
   0  20   0 1467.25 750.506   1
   0  20   1 688.719 366.407   1
   0  20  -1  79.213 155.242   1
   0  20   1-62.9489 227.315   1
   0  20  -1-163.789 247.729   1
   0  20   2 2103.68 1003.02   1
   0  20  -2 1413.02 687.234   1
   0  20   2 1479.46 770.598   1
   0  20  -2 1038.42 602.514   1
   0  20   3 315.044 203.582   1
   0  20  -3 329.146 231.111   1
   0  20  -3 666.431 417.093   1
   0  20   4 58.9046 136.358   1
   0  20  -4 406.286 308.581   1
   0  20  -4 327.694 309.855   1
   0 -20  -4 483.381 1146.66   1
   0  20   5 773.585 429.593   1
   0  20  -5  287.63 230.033   1
   0  20  -5 974.832 534.795   1
   0 -20  -5 3122.42 1446.38   1
   0  20   6 258.497 230.671   1
   0  20  -6 510.435 352.367   1
   0  20  -6 8.32679 273.955   1
   0 -20  -6-1124.87 959.367   1
   0  20   710445.60 1728.25   1
   0  20  -7 9500.31 1575.34   1
   0  20  -7 9393.28 1618.87   1
   0 -20  -712822.90 2552.44   1
   0  20   8 3075.17 563.137   1
   0  20  -8 4223.09 729.717   1
   0  20  -8 4007.94  785.17   1
   0 -20  -8 2980.89 940.904   1
   0  20   9 3163.22 645.569   1
   0  20  -9 3241.94 638.055   1
   0  20  -9 3084.71 719.894   1
   0 -20  -9 1977.49 1159.03   1
   0  20  10 482.017  303.77   1
   0  20 -10 148.123 130.004   1
   0  20 -10 454.896 294.255   1
   0 -20 -10 1916.35 1137.96   1
   0  20  11 4788.70 1178.98   1
   0  20 -11 4012.57 970.103   1
   0  20 -11 2574.50 747.872   1
   0 -20 -11 2764.68 924.652   1
   0  20  12 3191.37 818.635   1
   0  20 -12 3434.63 840.657   1
   0  20 -12 2647.61 731.612   1
   0 -20 -12 3868.63 1152.26   1
   0  20  13-105.817 191.635   1
   0  20 -13 312.448 240.798   1
   0  20 -13-64.3963  258.00   1
   0 -20 -13 488.319 650.487   1
   0  20  14 2494.23 888.487   1
   0  20 -14 1918.32 887.103   1
   0  20 -14 1722.28 847.628   1
   0 -20 -14 1287.50 773.943   1
   0  20  15 3306.68 830.146   1
   0  20 -15 2534.94 630.265   1
   0  20 -15 3753.67 966.999   1
   0 -20 -15 5508.05 1545.51   1
   0  20  16 1309.64 634.653   1
   0  20 -16 2392.02 831.126   1
   0  20 -16 1403.89  703.47   1
   0 -20 -16 1346.88 750.782   1
   0  20  17 237.663 200.503   1
   0  20 -17 -17.939 120.053   1
   0  20 -17 1877.53 909.018   1
   0 -20 -17 644.985 510.939   1
   0  20  18 334.206  302.26   1
   0  20 -18 756.577 392.701   1
   0  20 -18  501.00 471.494   1
   0 -20 -18-187.432 376.681   1
   0  20  19-33.7387 150.747   1
   0  20 -19 82.0265 127.635   1
   0  20 -19-149.766 254.394   1
   0 -20 -19 1331.59 872.867   1
   0  20  20 1479.60 802.839   1
   0  20 -20 1553.36 822.349   1
   0  20 -20 1670.37 1344.14   1
   0 -20 -20  957.78 606.517   1
   0  20  21 583.129 394.908   1
   0  20 -21 1739.82 877.241   1
   0 -20 -21 529.364 607.168   1
   0  20  22 338.589 319.628   1
   0  20 -22 438.392 446.658   1
   0 -20 -22 879.187 609.349   1
   0  20  23 201.858 204.961   1
   0  20 -23 57.4123 275.786   1
   0 -20 -23 256.316 333.292   1
   0  20  24  694.39 384.142   1
   0  20 -24  225.12 329.384   1
   0 -20 -24 964.463 761.175   1
   0  21   0 432.767 290.646   1
   0  21   1 568.743 337.825   1
   0  21  -1 2034.65 807.726   1
   0  21   2 2434.50 933.322   1
   0  21  -2 3106.63  602.48   1
   0  21   3 4786.80 816.179   1
   0  21  -3 5347.93 925.961   1
   0  21   3 7864.21 1368.80   1
   0  21   4 233.094 174.743   1
   0  21  -4 441.601  248.22   1
   0 -21  -4 701.554 1212.85   1
   0  21   5 2078.33 983.637   1
   0  21  -5 2408.94 1145.62   1
   0  21  -5 3819.02 845.639   1
   0 -21  -5 1298.86 1444.99   1
   0  21   6 3156.56 627.239   1
   0  21  -6 3417.33 665.415   1
   0  21  -6 4970.59 1093.12   1
   0  21   7 560.041 322.693   1
   0  21  -7 516.283 246.606   1
   0  21  -7  588.71 344.216   1
   0 -21  -7 2013.55 1248.42   1
   0  21   8 960.683 546.238   1
   0  21  -8 1129.02  602.49   1
   0  21  -8 150.889 249.699   1
   0 -21  -8 2444.19 1914.42   1
   0  21   9 118.938 181.382   1
   0  21  -9 236.605 133.233   1
   0  21  -9  306.68 282.418   1
   0 -21  -9-414.543 707.256   1
   0  21  10 1825.53 970.697   1
   0  21 -10 1423.63 751.405   1
   0  21 -10 1201.76 710.173   1
   0 -21 -10 3608.37 1339.54   1
   0  21  11 959.509  503.46   1
   0  21 -11 228.919 193.777   1
   0  21 -11 454.631 391.625   1
   0 -21 -11 2.45412 665.695   1
   0  21  12 197.954 222.665   1
   0  21 -12 278.801 228.702   1
   0  21 -12 569.718 441.272   1
   0 -21 -12 97.7863 645.285   1
   0  21  13-234.912 185.463   1
   0  21 -13  57.607  157.78   1
   0  21 -13 894.272 548.255   1
   0 -21 -13 1149.53 838.974   1
   0  21  14 564.991  340.21   1
   0  21 -14 1254.76 700.927   1
   0  21 -14 1544.21 898.628   1
   0 -21 -14 315.839 512.754   1
   0  21  15 4182.20 1424.68   1
   0  21 -15 3807.56 1292.65   1
   0  21 -15 3395.37 1207.50   1
   0 -21 -15 2785.60 1065.62   1
   0  21  16 427.922 366.352   1
   0  21 -16 122.025 159.005   1
   0  21 -16  851.16 470.657   1
   0 -21 -16  887.82 607.691   1
   0  21  17 341.836 350.944   1
   0  21 -17 45.8588 119.968   1
   0  21 -17-34.5675 263.319   1
   0 -21 -17 131.289 406.734   1
   0  21  18 1302.25  729.76   1
   0  21 -18  568.08  407.10   1
   0  21 -18 444.433 427.755   1
   0 -21 -18 1190.95 836.909   1
   0  21  19 272.223 367.807   1
   0  21 -19 1126.68 609.358   1
   0  21 -19 1191.68 697.582   1
   0  21  20 64.9434 187.329   1
   0  21 -20 75.2131 279.489   1
   0 -21 -20 618.596 486.883   1
   0  21  21 1158.33 630.263   1
   0  21 -21 774.021 455.934   1
   0  21  22 1057.05 732.624   1
   0  21 -22 1779.33 1202.90   1
   0  21 -23 1019.90 757.402   1
   0  21 -24 151.175 329.165   1
   0  22   0 979.648 524.649   1
   0  22   0 205.563 152.038   1
   0  22   1 760.115  397.54   1
   0  22  -1 2.86626 174.985   1
   0  22   1 79.9591 257.393   1
   0  22  -1 375.316 162.496   1
   0  22   2 4136.91 1019.80   1
   0  22  -2 4352.84 1079.29   1
   0  22   2 1999.03 1101.92   1
   0  22  -2 3515.39  943.00   1
   0  22   3 3063.96 787.981   1
   0  22  -3 2579.07 661.967   1
   0  22   3 2595.44 748.292   1
   0  22  -3 2756.35 730.487   1
   0  22   4 77.8412 167.982   1
   0  22  -4 298.143 218.864   1
   0  22  -4 774.368 525.834   1
   0 -22  -4 2698.89 1851.87   1
   0  22   5 3453.21 864.612   1
   0  22  -5 2853.41 715.507   1
   0  22  -5 2042.04 1098.46   1
   0 -22  -5 7372.23 2679.59   1
   0  22   6  416.64 257.821   1
   0  22  -6 867.573 486.085   1
   0  22  -6-112.858 246.689   1
   0 -22  -6-603.816 1062.87   1
   0  22   7  437.00 324.295   1
   0  22  -7 1030.90 491.368   1
   0  22  -7 1329.13 691.196   1
   0 -22  -7 1283.96 1042.87   1
   0  22   8 184.322 206.714   1
   0  22  -8-150.636 112.392   1
   0  22  -8 268.937 314.083   1
   0 -22  -8 475.636 882.104   1
   0  22   9 5956.42 1999.68   1
   0  22  -9 5881.51 1959.24   1
   0 -22  -9 2406.10 1139.74   1
   0  22  10 8488.46 1992.46   1
   0  22 -10 8810.00 2036.28   1
   0 -22 -10 5568.18 1646.30   1
   0  22  11 890.599 548.451   1
   0  22 -11 739.537 457.057   1
   0 -22 -11 1154.25 889.244   1
   0  22  12  16.566  181.86   1
   0  22 -12 194.186 198.369   1
   0  22 -12 708.327 468.165   1
   0 -22 -12-500.042 595.408   1
   0  22  13 2730.24 941.032   1
   0  22 -13 3140.45 1069.57   1
   0  22 -13 3755.34 1319.01   1
   0 -22 -13 1201.48 760.148   1
   0  22  14 2204.88 792.534   1
   0  22 -14 965.116 483.643   1
   0  22 -14 1815.84 947.473   1
   0  22  15 2777.98  983.13   1
   0  22 -15 3113.17 1093.35   1
   0  22 -15 1124.94 623.804   1
   0  22  16 148.819 191.437   1
   0  22 -16 99.9059 145.286   1
   0  22 -16 876.651 637.549   1
   0  22  17 2762.89 1276.33   1
   0  22 -17 2388.38 1108.12   1
   0  22 -17 1718.50 854.378   1
   0  22  18 319.788 366.308   1
   0  22 -18 1120.12 609.726   1
   0  22 -18 1102.69 672.919   1
   0  22  19 280.534  287.30   1
   0  22 -19 66.3335 121.554   1
   0  22 -19 259.739 330.444   1
   0  22  20 443.525 343.392   1
   0  22 -20 734.584 440.539   1
   0  22 -21 727.246 515.242   1
   0  22 -22 518.174 447.296   1
   0  22 -23-469.198  311.27   1
   0  23   0 367.856 296.661   1
   0  23   1 117.236 189.766   1
   0  23  -1 591.299 413.424   1
   0  23   2 697.355  508.49   1
   0  23  -2 646.784 441.916   1
   0  23   3 1206.15 591.659   1
   0  23  -3 796.131 410.833   1
   0  23  -3 1226.42 612.505   1
   0  23   4 7688.41 2562.64   1
   0  23  -4 6279.15 2089.51   1
   0  23  -4 6607.77 2239.57   1
   0 -23  -4 4792.66 2177.95   1
   0  23   5 325.135 267.797   1
   0  23  -5 205.583 191.689   1
   0  23  -5-207.947 236.185   1
   0 -23  -5 8054.78 3063.75   1
   0  23   6 64.3426 174.146   1
   0  23  -6 226.991 193.867   1
   0  23  -6 424.019 366.622   1
   0 -23  -6 2088.81 1332.01   1
   0  23   7 1147.43 672.189   1
   0  23  -7 666.789 413.363   1
   0  23  -7 375.607  381.65   1
   0  23   8  572.83 349.836   1
   0  23  -8 258.709  239.12   1
   0  23  -8 9.57827  280.73   1
   0  23   9 2146.45 1147.17   1
   0  23  -9 2640.23 662.478   1
   0  23  -9 1099.05 668.125   1
   0  23  10 2685.41 959.294   1
   0  23 -10 3567.18 1214.83   1
   0  23 -10 4309.32 1524.26   1
   0  23  11  323.60 260.212   1
   0  23 -11 256.624 187.633   1
   0  23 -11 1089.40 614.182   1
   0  23  12 1934.37 698.031   1
   0  23 -12 2581.49 903.938   1
   0  23 -12 2602.56 964.825   1
   0  23  13 1165.41 615.668   1
   0  23 -13 873.123 444.231   1
   0  23 -13 2646.36 1026.87   1
   0  23  14 1261.49 702.162   1
   0  23 -14 112.494 158.008   1
   0  23 -14 394.702 431.031   1
   0  23  15 493.774 432.272   1
   0  23 -15-0.52284 120.808   1
   0  23 -15 840.771 620.914   1
   0  23  16 1297.14 740.502   1
   0  23 -16 805.267 460.889   1
   0  23 -16 1041.15 594.779   1
   0  23  17 282.705 302.256   1
   0  23 -17 381.463 335.748   1
   0  23 -17 581.976 413.553   1
   0  23  18 1339.19 696.001   1
   0  23 -18 1466.44 724.748   1
   0  23 -18 1411.18 777.162   1
   0  23  19-202.543 182.063   1
   0  23 -19 505.589 426.079   1
   0  23 -20-15.3765 253.125   1
   0  23 -21 322.735  341.04   1
   0  24   0 2060.51 1158.22   1
   0  24   1 645.677 372.514   1
   0  24  -1 1064.26 622.494   1
   0  24   2 1038.95 611.894   1
   0  24  -2 348.972 304.375   1
   0  24   3 464.822  379.64   1
   0  24  -3 374.509 314.282   1
   0  24   4 5072.00 1198.00   1
   0  24  -4 4798.56 1131.95   1
   0  24   5 920.945 504.117   1
   0  24  -5  536.05 311.931   1
   0  24   6 320.731 236.664   1
   0  24  -6 454.248 278.843   1
   0  24   7 4943.21 1692.82   1
   0  24  -7 4168.00 1416.45   1
   0  24   8-66.7448 203.601   1
   0  24  -8-66.3802 134.893   1
   0  24   9 303.333  283.67   1
   0  24  -9 158.603 187.264   1
   0  24  10 445.591  473.74   1
   0  24 -10 723.211 392.675   1
   0  24  11 735.959  441.41   1
   0  24 -11-47.6364 133.487   1
   0  24  12 1426.71 790.878   1
   0  24 -12 2246.80 1097.34   1
   0  24  13 4030.43 1856.61   1
   0  24 -13 1664.85 1320.82   1
   0  24  14 320.892 377.367   1
   0  24  15 1920.59 977.427   1
   0  24 -15 2034.86 1005.57   1
   0  24  16 515.392  335.65   1
   0  24 -16-191.004 115.743   1
   0  24 -17 180.023 185.471   1
   0  24 -18 63.1836 111.485   1
   0  25   0  426.96 284.908   1
   0  25   1 6179.01 2077.03   1
   0  25  -1 5801.01 1961.48   1
   0  25   2 1667.37 779.836   1
   0  25  -2 1780.09 849.215   1
   0  25   3 173.086 180.908   1
   0  25  -3 183.391  189.78   1
   0  25   4 583.937 313.091   1
   0  25  -4-110.875 158.163   1
   0  25   5 424.376 362.225   1
   0  25  -5 415.508 355.385   1
   0  25   6 146.138  185.16   1
   0  25  -6 788.742 419.256   1
   0  25   7-104.533 186.621   1
   0  25  -7 333.688 336.738   1
   0  25   8 190.505 238.787   1
   0  25  -8 480.982 415.784   1
   0  25   9 1024.08 629.403   1
   0  25  -9 1208.80 682.472   1
   0  25  10 543.468 423.118   1
   0  25 -10 597.271 416.365   1
   0  25  11 6471.57 2942.66   1
   0  25 -11 5001.55 2270.64   1
   0  25  12 4729.61 2160.43   1
   0  25 -12 5015.37 2277.87   1
   0  25  13 123.169 207.874   1
   0  25 -13 365.419  314.53   1
   0  25  14-195.253 191.791   1
   0  25 -14 -16.696 106.926   1
   0  25 -15 10.9481 118.625   1
   0  25 -16 172.524 148.211   1
   0  25 -17  448.45  310.70   1
   0  26   0 770.636 548.194   1
   0  26   1-67.9722 187.096   1
   0  26  -1 1062.09 628.304   1
   0  26   2 126.253 216.708   1
   0  26  -2 123.572 181.465   1
   0  26   3 534.179 395.817   1
   0  26  -3-308.709  139.51   1
   0  26   4 304.604 338.493   1
   0  26  -4 446.142 381.241   1
   0  26   5 339.057 315.959   1
   0  26  -5 886.688 610.046   1
   0  26   6 1619.26 823.511   1
   0  26  -6 2474.75 1216.85   1
   0  26   7 3536.66 1630.65   1
   0  26  -7 2384.97 1103.33   1
   0  26   8 150.306 219.834   1
   0  26  -8 306.253 339.659   1
   0  26   9 1246.85 697.055   1
   0  26  -9 2088.57 974.673   1
   0  26  10 287.516 289.624   1
   0  26 -10 666.576 407.658   1
   0  26  11 1279.45 616.839   1
   0  26 -11 836.953 502.268   1
   0  26 -12 1305.28 649.971   1
   0  26 -13  892.42 623.254   1
   0  26 -14 2792.12 1802.11   1
   0  26 -15 933.461 652.707   1
   0  26 -16 269.837 188.174   1
   0  27   0 120.402 196.979   1
   0  27   1 1062.49 598.796   1
   0  27  -1 715.989 442.976   1
   0  27   2 433.129 458.587   1
   0  27  -2 329.649 358.196   1
   0  27   3 315.875 357.507   1
   0  27  -3-26.8665 158.296   1
   0  27   4 1959.80 938.233   1
   0  27  -4 1040.64 513.448   1
   0  27   5 1933.45 967.341   1
   0  27  -5 1920.16 958.646   1
   0  27   6 901.212 480.239   1
   0  27  -6 739.718 450.383   1
   0  27   7 360.281 305.941   1
   0  27  -7 934.856 489.763   1
   0  27  -8  299.90 209.421   1
   0  27  -9  93.011 149.185   1
   0  27 -10 3232.78 2085.67   1
   0  27 -11 525.399 362.044   1
   0  27 -12 125.259 138.055   1
   0  27 -13 762.637  396.93   1
   0  27 -14  503.16 374.432   1
   0  27 -15 494.987 347.233   1
   0  28   0 602.296 330.215   1
   0  28   1 1298.03 664.556   1
   0  28  -1 380.249 292.076   1
   0  28  -2 1336.02 672.366   1
   0  28  -3 61.5189 163.898   1
   0  28  -4 590.514 324.684   1
   0  28  -5 529.013 378.376   1
   0  28  -6 806.064 559.432   1
   0  28  -7 237.607 208.917   1
  -1   0   490558.20 3422.24   1
  -1   0  -489724.50 3370.32   1
  -1   0  -491012.10 3442.44   1
   1   0  -494979.9035140.80   1
  -1   0   5 16.0587 148.789   1
   1   0   5-0.59695 23.7494   1
  -1   0  -5 55.7672 25.3304   1
  -1   0  -5-37.3013 174.181   1
   1   0  -5-108.505 288.161   1
  -1   0   6 756.167 333.317   1
   1   0   6 2181.78 714.163   1
  -1   0  -6 1464.25 476.253   1
  -1   0  -6 771.721 319.581   1
   1   0  -6 2011.57 759.001   1
  -1   0   7-64.2959 158.866   1
   1   0   7-76.3528 30.1086   1
  -1   0  -7-25.6066 27.5742   1
  -1   0  -7 644.273 366.403   1
   1   0  -7 862.177 456.239   1
  -1   0   812920.90 545.979   1
   1   0   813448.80 520.538   1
  -1   0  -813270.50 602.158   1
  -1   0   9-299.662  156.74   1
   1   0   9 196.849 85.3142   1
  -1   0  -9-25.5192 158.729   1
   1   0  -9 905.468 419.464   1
  -1   0  10 7724.77  816.66   1
   1   0  10 6188.21 634.958   1
  -1   0 -10 6318.52 691.308   1
   1   0 -10 7288.07 863.841   1
  -1   0  11-30.3595 168.275   1
   1   0  11-60.6676 67.6125   1
  -1   0 -11 232.072  210.82   1
   1   0 -11 183.954 251.608   1
  -1   0  1229469.40 1573.62   1
   1   0  1229270.60 1533.83   1
  -1   0 -1227378.70 1490.86   1
   1   0 -1228524.80 1589.88   1
  -1   0  13-90.7105 191.281   1
   1   0  13 229.863 109.127   1
  -1   0 -13 400.487 351.817   1
   1   0 -13 854.048 444.833   1
  -1   0  1437241.30 1961.11   1
   1   0  1437803.00 1954.07   1
  -1   0 -1435620.60 1892.35   1
   1   0 -1434800.80 1889.19   1
  -1   0  15-151.893 179.025   1
   1   0  15-87.1259 74.2754   1
  -1   0 -15  31.158 240.195   1
   1   0 -15 766.593  395.05   1
  -1   0  16 3338.45 715.338   1
   1   0  16 3979.17 792.808   1
  -1   0 -16 2954.21  668.70   1
   1   0 -16 5094.29 1089.50   1
  -1   0  17 96.8628 160.284   1
   1   0  17  67.105 94.4167   1
  -1   0 -17-175.749 244.709   1
   1   0 -17 126.823 273.049   1
  -1   0  1836730.80 2986.27   1
   1   0  1836591.00 2951.27   1
  -1   0 -1835320.50 2875.38   1
   1   0 -1836414.10 2973.95   1
   1   0  19 27.0586 103.877   1
  -1   0  19 711.284 312.154   1
  -1   0 -19-79.9047 262.772   1
   1   0 -19 933.385 464.823   1
   1   0  2011584.70 1183.14   1
  -1   0  2013326.60 1322.10   1
  -1   0 -2012108.20 1139.77   1
   1   0 -2012220.70 1152.35   1
  -1   0  21 12.5756 118.365   1
  -1   0 -21 381.746 322.037   1
   1   0 -21 877.723 487.926   1
  -1   0  22 9797.98 2027.64   1
  -1   0 -22 8529.67 1670.42   1
   1   0 -22 9155.82 1788.60   1
  -1   0  23 282.212 175.565   1
  -1   0 -23 1068.34 586.997   1
   1   0 -23 722.531 459.072   1
  -1   0  24 6363.75 1283.72   1
  -1   0 -24 6390.34 1327.79   1
   1   0 -24 6775.48 1344.84   1
  -1   0  25-29.4516 107.772   1
  -1   0 -25 952.945 586.689   1
   1   0 -25 1294.79 743.048   1
  -1   0  26 3978.60 1406.66   1
  -1   0 -26 3168.12 1138.22   1
   1   0 -26 4082.93 1424.33   1
  -1   0  27 383.689 291.914   1
  -1   0 -27 318.196  370.30   1
   1   0 -27 1187.29 729.117   1
  -1   0  28 1106.45 520.289   1
  -1   0 -28 3749.43 1358.83   1
   1   0 -28 1924.56 1547.64   1
  -1   0  29 264.988 237.296   1
  -1   0 -29 1121.53 644.579   1
   1   0 -29 174.492 369.803   1
  -1   0  30 1990.73 1021.30   1
  -1   0 -30 3332.24 1558.43   1
   1   0 -30 1351.20  757.13   1
  -1   0 -31 435.156 441.274   1
   1   0 -31 780.256 526.948   1
  -1  -1   479349.90 3019.63   1
  -1   1   476177.10 2879.56   1
   1   1   475407.30 2835.19   1
  -1  -1  -477302.80 2906.47   1
  -1   1  -476161.10 2892.07   1
  -1  -1  -475273.00 2850.88   1
   1   1  -476651.60 2962.28   1
   1  -1  -482187.40 3249.84   1
  -1  -1   5 146.725  117.76   1
  -1   1   5-54.6532 150.307   1
   1   1   5 189.792  90.952   1
  -1  -1  -5 245.415 100.239   1
  -1   1  -5-11.2784 198.453   1
  -1  -1  -5 221.117 172.321   1
   1   1  -5-145.296 268.611   1
   1  -1  -5 397.835 456.766   1
  -1  -1   610272.30 1153.46   1
  -1   1   6 9850.59 1021.37   1
  -1   1  -6 9810.56 978.763   1
   1   1   6 9555.74 957.397   1
  -1  -1  -610248.30 1024.29   1
  -1   1  -610386.20 1085.95   1
  -1  -1  -610582.50 1100.94   1
   1   1  -6 8427.47 924.069   1
   1  -1  -6 8366.93 994.043   1
   1  -1   730502.30 1153.02   1
  -1  -1   730223.80 1180.36   1
  -1   1   730864.90 1207.32   1
  -1   1  -731473.90 1188.93   1
   1   1   730938.80 1172.57   1
  -1   1  -731343.50 1247.35   1
  -1  -1  -731620.60 1246.76   1
   1   1  -727544.90 1118.60   1
   1  -1  -730228.80 1407.90   1
   1  -1   8 5934.18 656.017   1
  -1  -1   8 5808.73 860.956   1
  -1   1   8 6805.50 734.908   1
   1   1   8 6617.81 669.399   1
  -1   1  -8 5343.41 539.851   1
  -1  -1  -8 5511.49  615.46   1
   1   1  -8 5547.42 676.021   1
   1  -1  -8 5613.51 806.671   1
   1  -1   9 8636.76  918.58   1
  -1  -1   9 8890.74 992.461   1
  -1   1   9 7627.65 792.017   1
   1   1   9 9052.43 934.144   1
  -1   1  -9 8743.63 911.861   1
  -1  -1  -9 8360.33 877.728   1
   1   1  -9 8329.78 966.806   1
   1  -1  -9 9053.47 1031.71   1
   1  -1  1014498.60  601.83   1
  -1  -1  1014794.30 613.047   1
  -1   1  1015356.80 650.588   1
   1   1  1014301.70 571.922   1
  -1   1 -1014393.40 638.775   1
  -1  -1 -1015135.20  654.60   1
   1   1 -1014445.30  718.78   1
   1  -1 -1015752.70 797.265   1
  -1  -1  11 90.5418 115.983   1
   1  -1  11  208.67 106.691   1
  -1   1  11 481.028  283.81   1
   1   1  11 375.297 175.157   1
  -1   1 -11 152.937 188.009   1
  -1  -1 -11 539.609 269.811   1
   1   1 -11 1887.30 785.808   1
   1  -1 -11 831.007  504.19   1
  -1  -1  12 2614.71 628.636   1
   1  -1  12 2513.49 574.804   1
  -1   1  12 3379.96 788.879   1
   1   1  12 2599.92 575.239   1
  -1   1 -12 1703.33 703.482   1
  -1  -1 -12 2337.46 571.068   1
   1   1 -12 2684.75 679.377   1
   1  -1 -12 1069.12 500.217   1
   1  -1  13 7435.09 1627.98   1
  -1  -1  13 6331.12 1624.26   1
  -1   1  13 7122.13 1561.86   1
   1   1  13 7573.97 1633.18   1
  -1   1 -13 7862.87 1740.70   1
  -1  -1 -13 8821.76 1940.26   1
   1   1 -13 6922.11 1542.59   1
   1  -1  1410341.30 686.279   1
  -1  -1  1411861.00 852.534   1
  -1   1  1410560.60 642.021   1
   1   1  1411676.90 629.647   1
  -1   1 -1410937.90 701.705   1
  -1  -1 -1410568.00 644.781   1
   1   1 -1410513.40 714.132   1
   1  -1 -1411459.50 797.282   1
   1  -1  15  879.49 389.472   1
  -1  -1  15 952.581 448.911   1
  -1   1  15 1530.53 720.947   1
   1   1  15 705.156 319.205   1
  -1   1 -15 1433.96 703.959   1
  -1  -1 -15 1078.59 510.507   1
   1   1 -15 1317.48 625.848   1
   1  -1 -15 220.455 329.286   1
  -1  -1  16 3550.89 751.537   1
   1  -1  16 2824.44 586.639   1
  -1   1  16 2481.25  578.80   1
   1   1  16 2754.62  560.08   1
  -1   1 -16 3064.95  697.11   1
  -1  -1 -16 2675.33 640.288   1
   1   1 -16 1797.09 852.816   1
   1  -1 -16 1620.52 795.703   1
  -1  -1  17 2600.75  746.37   1
   1  -1  17 1789.55 514.846   1
  -1   1  17 2248.92 653.491   1
   1   1  17 1837.25 531.012   1
  -1   1 -17 2235.72 708.942   1
  -1  -1 -17 1694.87 567.619   1
   1   1 -17 1371.67 504.351   1
   1  -1 -17 616.166 390.254   1
  -1  -1  18-49.5408 164.952   1
   1  -1  18 285.332 148.992   1
  -1   1  18 668.078 353.379   1
   1   1  18  419.45 242.705   1
  -1   1 -18 801.268 448.606   1
  -1  -1 -18 11.7135 222.795   1
   1   1 -18-64.1581 227.971   1
   1  -1 -18 169.901  265.49   1
   1  -1  19 4970.36 735.494   1
  -1  -1  19 5283.43 856.399   1
   1   1  19 5143.59 597.003   1
  -1   1  19 5648.29 684.864   1
  -1   1 -19 5359.32 728.047   1
  -1  -1 -19 6377.57 804.882   1
   1   1 -19 5153.49 661.962   1
   1  -1 -19 5535.97 704.954   1
   1  -1  20 1069.90 513.618   1
  -1  -1  20 1571.34 584.211   1
  -1   1  20 1282.81 649.928   1
   1   1  20 1823.35 639.586   1
  -1   1 -20 1858.78 711.573   1
  -1  -1 -20 1212.19 681.326   1
   1   1 -20 860.044 435.959   1
   1  -1 -20 2751.44 1016.10   1
  -1  -1  21 5650.41 857.678   1
  -1   1  21 7502.21 891.948   1
  -1   1 -21 7234.80 933.595   1
  -1  -1 -21 6961.55 912.043   1
   1   1 -21 6333.08 822.659   1
   1  -1 -21 6488.24 879.448   1
  -1  -1  22 2640.65 1268.79   1
  -1   1  22 2486.16 1188.20   1
  -1   1 -22 1718.62  892.87   1
  -1  -1 -22 856.631 516.847   1
   1   1 -22 3397.94 758.297   1
   1  -1 -22 4669.77 987.067   1
  -1  -1  23 527.265 310.976   1
  -1   1  23 120.708 165.823   1
  -1   1 -23 59.7745  289.75   1
  -1  -1 -23 444.774  400.18   1
   1   1 -23 1554.09 635.747   1
   1  -1 -23 616.508 432.635   1
  -1  -1  24 391.433 180.577   1
  -1   1  24 706.504 344.993   1
  -1   1 -24 281.838 335.314   1
  -1  -1 -24-120.806 329.311   1
   1   1 -24 1390.54 754.201   1
   1  -1 -24 115.892 281.129   1
  -1  -1  25 2862.94 757.751   1
  -1   1  25 2842.52 894.596   1
  -1   1 -25 3362.35 931.672   1
  -1  -1 -25 4801.17 1234.19   1
   1   1 -25 3441.70 936.544   1
  -1  -1  26 4799.97 1785.91   1
  -1   1  26 5115.44 1798.01   1
  -1   1 -26 7779.28 2642.82   1
  -1  -1 -26 6968.29 2366.56   1
   1   1 -26 6559.66 2260.45   1
   1  -1 -26 6643.79 2272.54   1
  -1  -1  27 730.016 439.362   1
  -1   1  27 1056.87  590.97   1
  -1   1 -27  848.93 550.821   1
  -1  -1 -27 992.357  668.56   1
   1   1 -27 1407.63 891.402   1
   1  -1 -27 1684.30  981.86   1
  -1  -1  28 765.275 390.241   1
  -1   1  28 1083.85 514.972   1
  -1   1 -28  760.57 461.271   1
  -1  -1 -28 405.857 354.228   1
   1   1 -28 940.148 561.481   1
   1  -1 -28 2325.07  949.75   1
  -1  -1  29 1433.87 810.589   1
  -1   1  29 2452.23 912.962   1
  -1   1 -29 3706.99 1350.44   1
  -1  -1 -29 3160.79 1178.61   1
   1   1 -29 4393.71 1580.45   1
   1  -1 -29 4477.44 1598.96   1
  -1  -1  30 556.038 570.931   1
  -1   1  30 1016.89 570.054   1
  -1   1 -30  168.25 344.764   1
  -1  -1 -30 179.393  318.73   1
   1   1 -30 2214.28 1087.59   1
   1  -1 -30 1250.78 790.475   1
  -1   1 -31 1218.31 627.874   1
  -1  -1 -31 453.206 450.839   1
   1   1 -31 718.666 552.212   1
   1  -1 -31 518.802 443.642   1
  -1   2   312397.80 506.064   1
   1  -2   312698.10 483.357   1
   1   2   312956.20 502.283   1
   1   2  -312842.20 522.766   1
  -1   2  -312983.30 566.119   1
  -1  -2  -311883.00 4399.34   1
   1   2  -312111.30 566.146   1
  -1   2   4 6581.46 690.998   1
   1   2   4 7949.71 800.955   1
   1  -2   4 7689.47 768.107   1
   1   2  -4 7569.39 786.699   1
  -1   2  -4 6273.10 678.352   1
  -1  -2  -4 6653.41 694.467   1
   1   2  -4 8276.79 931.098   1
  -1  -2   511071.20 1132.75   1
  -1   2   510815.60 1103.80   1
   1   2   510815.30 1099.00   1
   1  -2   5 9793.11 977.568   1
  -1   2  -5 9765.28 1029.19   1
  -1  -2  -511170.60 1139.43   1
   1   2  -511560.90 4294.77   1
   1  -2  -512439.50 1117.69   1
  -1  -2   6 4531.63 653.374   1
  -1   2  -6 3858.37 423.151   1
  -1   2   6 4323.18 480.534   1
   1   2   6 4583.14 521.969   1
  -1   2  -6 4527.58  530.45   1
  -1  -2  -6 3614.04 458.736   1
   1   2  -6 4832.85 626.042   1
   1  -2  -6 4780.27 925.683   1
  -1  -2   7 772.569 299.158   1
  -1   2  -7 873.228 290.913   1
  -1   2   7 964.343 376.861   1
   1   2   7 1624.56  536.15   1
  -1   2  -7 1167.26 463.049   1
  -1  -2  -7 1058.98 424.692   1
   1   2  -7 851.114 455.216   1
   1  -2  -7 2484.99 1056.33   1
  -1  -2   8  820.43 348.468   1
  -1   2  -8 972.556 326.984   1
  -1   2   8 836.458 344.926   1
   1   2   8 1479.38 490.116   1
  -1   2  -8 933.313 311.244   1
  -1   2  -8 564.765 259.612   1
  -1  -2  -8 741.749 284.621   1
   1   2  -8 934.274 507.805   1
   1  -2  -8 1663.03 776.652   1
  -1  -2   9 9120.02 1060.55   1
  -1   2   9 9716.94 1004.57   1
   1   2   9 9977.15 1006.09   1
  -1   2  -9 8999.56 904.411   1
  -1   2  -9 9567.53 1007.39   1
  -1  -2  -9 9675.17 1002.74   1
   1   2  -9 8697.58 948.204   1
   1  -2  -911136.50 1266.42   1
  -1  -2  1019427.40 1164.12   1
  -1   2  1020446.00 1097.74   1
   1   2  1020760.00 1098.33   1
  -1   2 -1020914.10 1151.64   1
  -1  -2 -1021243.20 1157.72   1
   1   2 -1021451.10 1215.53   1
   1  -2 -1019681.60 1167.12   1
  -1  -2  11 2105.82 760.466   1
  -1   2  11 2221.98 545.188   1
   1   2  11 1970.77 697.456   1
  -1   2 -11 1933.14 674.264   1
  -1   2 -11 1516.04 636.029   1
  -1  -2 -11 1387.45 544.222   1
   1   2 -11 1545.90 664.801   1
   1  -2 -11 1114.67 506.945   1
  -1  -2  12 2660.68 691.424   1
  -1   2  12 3193.67 748.467   1
   1   2  12 2466.11 547.147   1
  -1   2 -12 2553.14 629.977   1
  -1  -2 -12 2144.54 532.972   1
   1   2 -12 1607.37 712.491   1
   1  -2 -12 1216.54 553.503   1
   1  -2  13 3218.06 736.162   1
  -1  -2  13 3672.25 1315.05   1
  -1   2  13 2984.10 687.138   1
   1   2  13 3681.08 1277.49   1
  -1   2 -13 4682.91 1107.25   1
  -1  -2 -13 3220.06 1158.36   1
   1   2 -13 3034.16 779.897   1
   1  -2 -13 4090.62 1778.91   1
   1  -2  1414792.50 850.039   1
  -1  -2  1415287.70 853.134   1
  -1   2  1415088.70 858.981   1
   1   2  1415105.80 803.828   1
  -1   2 -1413817.10 824.214   1
  -1  -2 -1414343.00  827.38   1
   1   2 -1415084.10 940.201   1
   1  -2 -1417815.50 1157.59   1
   1  -2  15 3824.94 797.958   1
  -1  -2  15 3994.28 880.001   1
  -1   2  15 3882.96 799.897   1
   1   2  15 3181.40 634.324   1
  -1   2 -15 4705.40 1029.45   1
  -1  -2 -15 5715.06 1164.62   1
   1   2 -15 5216.97 1153.13   1
   1  -2 -15 4265.46 995.322   1
   1  -2  16 2870.70 642.563   1
  -1  -2  16 3778.43 840.478   1
  -1   2  16 3587.19 759.772   1
   1   2  16 3479.20 699.743   1
  -1   2 -16 3713.71 846.255   1
  -1  -2 -16 2909.86 650.173   1
   1   2 -16 2612.10 630.976   1
   1  -2 -16 3143.00 761.422   1
   1  -2  17 1813.39 515.484   1
  -1  -2  17 2328.73 671.197   1
  -1   2  17 1374.86 457.584   1
   1   2  17 2365.30 663.822   1
  -1   2 -17 1756.26 595.195   1
  -1  -2 -17 1297.11 551.195   1
   1   2 -17 2247.90 710.477   1
   1  -2 -17 2530.97 788.727   1
   1  -2  18 3076.89 913.224   1
  -1  -2  18 4298.63 1233.02   1
  -1   2  18 3678.88 1042.04   1
   1   2  18 3466.77 949.272   1
  -1   2 -18 3414.37  983.75   1
  -1  -2 -18 2388.71 734.908   1
   1   2 -18 3826.32 1097.01   1
   1  -2 -18 3123.60 935.857   1
   1  -2  19 4202.89 650.637   1
  -1  -2  19 5225.36 699.904   1
  -1   2  19 4945.46 604.769   1
   1   2  19 5199.91 592.533   1
  -1   2 -19 5121.57 707.688   1
  -1  -2 -19 6435.15 832.164   1
   1   2 -19 4976.06 636.932   1
   1  -2 -19 6658.84 875.593   1
   1  -2  20  566.26  299.17   1
  -1  -2  20  542.46 299.055   1
  -1   2  20 190.717 184.797   1
   1   2  20 441.262  239.81   1
  -1   2 -20 716.312 397.606   1
  -1  -2 -20 621.912 379.612   1
   1   2 -20  449.60 310.157   1
   1  -2 -20 1172.02 579.423   1
  -1  -2  21 346.578 198.354   1
  -1   2  21 876.954 476.929   1
   1   2  21 878.211 451.798   1
  -1   2 -21 814.676 467.665   1
  -1  -2 -21 328.477 331.721   1
   1   2 -21 909.593  486.09   1
   1  -2 -21-34.1756 273.406   1
  -1  -2  22 2266.15 1142.74   1
  -1   2  22 2763.52 1314.66   1
  -1   2 -22 1626.81 848.206   1
  -1  -2 -22 1818.38 903.228   1
   1   2 -22 4305.12 907.384   1
   1  -2 -22 1389.88  754.72   1
  -1  -2  23-59.7095 106.062   1
  -1   2  23 405.162 273.165   1
  -1   2 -23 2031.90 862.337   1
  -1  -2 -23 120.152 347.888   1
   1   2 -23 1070.32 472.437   1
   1  -2 -23 839.034 523.502   1
  -1  -2  24 2044.37 979.088   1
  -1   2  24 4220.06 838.864   1
  -1   2 -24 3774.78 834.491   1
  -1  -2 -24 3055.88 739.064   1
   1   2 -24 4096.60 855.248   1
   1  -2 -24 1243.42 633.179   1
  -1  -2  25 4908.10 1357.87   1
  -1   2  25 6304.00 1526.33   1
  -1   2 -25 5419.86 1366.42   1
  -1  -2 -25 6081.86 1519.50   1
   1   2 -25 5303.77 1327.29   1
   1  -2 -25 5056.50 1278.57   1
  -1  -2  26 3481.41 1240.19   1
  -1   2  26 3747.32 1273.86   1
  -1   2 -26 5104.63 1791.00   1
  -1  -2 -26 2907.67 1042.11   1
   1   2 -26 5284.06 1804.26   1
   1  -2 -26 5099.70 1780.26   1
  -1  -2  27-202.006 156.953   1
  -1   2  27  627.66 371.216   1
  -1   2 -27 1261.28 820.751   1
  -1  -2 -27 305.205  356.56   1
   1   2 -27 187.205 345.599   1
   1  -2 -27 1072.66 678.195   1
  -1  -2  28 426.371 294.095   1
  -1   2  28  718.05 362.378   1
  -1   2 -28 418.479 370.596   1
  -1  -2 -28 918.541 508.629   1
   1   2 -28  631.81 438.635   1
   1  -2 -28 1743.54 921.279   1
  -1  -2  29 768.154 423.351   1
  -1   2  29 1084.24 634.996   1
  -1   2 -29 3449.06 1270.16   1
  -1  -2 -29 1513.62  851.80   1
   1   2 -29 1173.14 753.038   1
   1  -2 -29 643.191 437.126   1
  -1   2  30 639.818 374.796   1
  -1   2 -30 851.161 555.852   1
  -1  -2 -30-102.872 259.645   1
   1   2 -30 1077.49 638.521   1
   1  -2 -30 1444.62 863.657   1
  -1   2 -31 336.439 408.671   1
  -1  -2 -31 528.968 404.729   1
   1   2 -31 -154.65 270.126   1
   1  -2 -31 208.497 370.936   1
  -1   3   2 7860.85 800.865   1
  -1   3  -2 6230.03 628.219   1
   1   3   2 6859.84 697.951   1
   1   3  -2 7452.60 759.201   1
  -1   3   2 7535.36 799.898   1
  -1   3  -2 7159.42 775.986   1
   1   3  -2 6685.79 689.268   1
   1   3   2 7640.15 771.598   1
  -1  -3   2 6356.83 671.616   1
  -1   3   3 627.978 272.789   1
  -1   3  -3 923.804 308.848   1
   1   3   3 1372.08 469.092   1
   1   3  -3 1389.59 475.039   1
  -1   3  -3 987.394 375.752   1
  -1  -3  -3 756.997 279.861   1
   1   3   3 975.267 339.159   1
   1  -3  -3-923.389 1068.95   1
  -1   3   422430.30 888.484   1
  -1   3  -422717.10 863.927   1
   1   3   421275.10 815.168   1
   1  -3   421944.20 830.811   1
   1   3  -422923.70 896.151   1
  -1   3  -421504.80 881.075   1
  -1  -3  -422962.40 901.801   1
   1   3  -422392.20 901.771   1
   1  -3  -423862.80 1713.81   1
  -1   3   511303.60 1202.41   1
   1   3   511557.40 4277.67   1
  -1   3  -510317.40 1037.92   1
   1  -3   511337.30 1131.95   1
   1   3  -510752.30 1095.78   1
  -1   3  -510015.60 1065.76   1
  -1  -3  -5 9928.06 1016.87   1
   1   3  -511335.60 1173.92   1
   1  -3  -512051.70 1304.08   1
  -1   3   6 1073.13 412.871   1
   1   3   6 1440.81 481.625   1
  -1   3  -6 1134.40 375.159   1
   1  -3   6 1197.19 391.982   1
   1   3  -6 1522.16 538.252   1
  -1   3  -6 871.014 353.569   1
  -1  -3  -6 1123.13 430.848   1
   1   3  -6 1301.74 528.964   1
   1  -3  -6 631.349 750.031   1
  -1   3   715371.00 644.144   1
   1   3   714266.80 594.757   1
  -1   3  -715298.60 586.845   1
   1   3  -714070.90 574.433   1
  -1   3  -715289.10 669.263   1
  -1  -3  -714725.30 625.452   1
   1   3  -714859.10 674.027   1
   1  -3  -714441.90 987.554   1
  -1   3   8 4236.72 479.977   1
   1   3   8 3963.00 413.659   1
  -1   3  -8 3976.33 407.895   1
   1   3  -8 3761.31  428.33   1
  -1   3  -8 5510.28 653.189   1
  -1  -3  -8 4482.66 526.905   1
   1   3  -8 3386.88 452.868   1
   1  -3  -8 5512.51 844.552   1
  -1   3   9 6613.57 703.099   1
   1   3   9 7716.34 784.134   1
  -1   3  -9 6128.48 619.993   1
  -1   3  -9 6014.32  691.42   1
  -1  -3  -9 6894.47 744.407   1
   1   3  -9 8653.45  973.64   1
   1  -3  -9 8175.38 1032.91   1
  -1  -3  1027488.50 1511.23   1
  -1   3  1027753.20 1478.05   1
   1   3  1025496.50 1340.94   1
  -1   3 -1026989.60 1408.16   1
  -1   3 -1028008.70 1527.56   1
  -1  -3 -1028112.50 1510.70   1
   1   3 -1026643.20 1467.86   1
   1  -3 -1025625.60 1492.47   1
  -1  -3  11 9167.30 2033.97   1
  -1   3  11 7190.10 1559.81   1
   1   3  11 8767.03 1889.36   1
  -1   3 -11 9293.59 3201.95   1
  -1   3 -11 9142.83 2002.74   1
  -1  -3 -11 7674.80 1671.27   1
   1   3 -11 8568.59 1871.96   1
   1  -3 -11 6986.91 1575.61   1
  -1  -3  1213327.70 1073.21   1
  -1   3  1212823.00 742.747   1
   1   3  1212407.70 671.088   1
  -1   3 -1212938.20 688.842   1
  -1   3 -1213265.50 851.656   1
  -1  -3 -1212272.60 715.415   1
   1   3 -1215111.50 931.151   1
   1  -3 -1213101.60 929.571   1
  -1  -3  13 7668.45 834.628   1
  -1   3  13 7337.89 461.991   1
   1   3  13 8366.53 469.714   1
  -1   3 -13 7993.06 437.486   1
  -1   3 -13 8540.69 654.419   1
  -1  -3 -13 7861.49 566.395   1
   1   3 -13 9117.34 676.722   1
  -1  -3  14 5495.94 715.063   1
  -1   3  14 6051.14 432.341   1
   1   3  14 5676.27 344.308   1
  -1   3 -14 5901.26  337.91   1
  -1   3 -14 5916.05  559.09   1
  -1  -3 -14 7480.67 587.486   1
   1   3 -14 5111.29 484.387   1
   1  -3 -14 5672.70 583.217   1
  -1  -3  1516523.70 1933.34   1
  -1   3  1518578.60 2090.44   1
   1   3  1518340.00 2039.81   1
  -1   3 -1517700.80 1966.44   1
  -1   3 -1517804.80 2026.91   1
  -1  -3 -1515679.60 1786.60   1
   1   3 -1518838.60 2161.79   1
   1  -3 -1519471.20 2249.72   1
  -1  -3  16 1496.48 688.401   1
  -1   3  16 1129.54 546.332   1
   1   3  16 1328.00 574.229   1
  -1   3 -16 1990.76  909.49   1
  -1   3 -16 1115.79 533.465   1
  -1  -3 -16 1539.99 761.084   1
   1   3 -16 1531.23 696.733   1
   1  -3 -16 2147.28 607.664   1
  -1  -3  17 9124.98 1160.28   1
  -1   3  17 9276.54 827.572   1
   1   3  17 9363.66 1018.02   1
  -1   3 -17 9605.75 790.515   1
  -1   3 -17 9492.96 880.269   1
  -1  -3 -17 9915.50 899.111   1
   1   3 -17 9045.12 868.587   1
   1  -3 -1710033.70 964.445   1
  -1  -3  18  728.08 340.687   1
  -1   3  18 1105.16 433.288   1
   1   3  18 1944.07 713.129   1
  -1   3 -18 1241.29 459.777   1
  -1   3 -18 2247.02 901.074   1
  -1  -3 -18 1271.78  547.46   1
   1   3 -18 1949.66 768.764   1
   1  -3 -18 1720.35 712.254   1
  -1  -3  19 295.307 152.512   1
  -1   3  19 798.486 432.577   1
   1   3  19 773.653 367.536   1
  -1   3 -19 328.789 179.511   1
  -1   3 -19 1053.74 513.578   1
  -1  -3 -19 889.623  498.43   1
   1   3 -19 203.513 238.856   1
   1  -3 -19 1034.29  512.89   1
  -1  -3  20 2868.33 1023.69   1
  -1   3  20 3654.07 1250.26   1
   1   3  20 3043.52 1029.40   1
  -1   3 -20 2869.04 963.722   1
  -1   3 -20 2909.38 1023.98   1
  -1  -3 -20 4046.01 1967.80   1
   1  -3 -20 2194.01 837.154   1
  -1  -3  2114201.20 1765.59   1
  -1   3  2116933.20 1911.31   1
   1   3  2118436.70 2064.35   1
  -1   3 -2113869.20 1595.98   1
  -1  -3 -2114001.50 1635.01   1
   1   3 -2114429.20 1656.47   1
   1  -3 -2112016.20 1408.62   1
  -1  -3  22 5028.39 1040.10   1
  -1   3  22 5155.84 1004.63   1
  -1   3 -22 4971.15 1010.49   1
  -1  -3 -22 6202.41 1302.83   1
   1   3 -22 5079.78 1015.52   1
   1  -3 -22 5012.04 1060.26   1
  -1  -3  23 3707.25 777.385   1
  -1   3  23 3982.11 729.568   1
  -1   3 -23 4348.35 826.219   1
  -1  -3 -23 4715.29 939.514   1
   1   3 -23 4387.96  819.68   1
  -1  -3  24 1681.85 828.803   1
  -1   3  24 1059.01 543.849   1
  -1   3 -24 1461.88 742.115   1
  -1  -3 -24 1849.30 951.447   1
   1   3 -24 370.517 353.674   1
   1  -3 -24 1447.18 783.018   1
  -1  -3  25 -83.893 136.453   1
  -1   3  25 412.734 269.565   1
  -1   3 -25 261.003 349.061   1
  -1  -3 -25 19.2689 257.791   1
   1   3 -25 262.833 316.579   1
   1  -3 -25 347.704 346.728   1
  -1   3  26-215.378 158.918   1
  -1   3 -26 244.386 346.204   1
  -1  -3 -26 1120.97 671.057   1
   1   3 -26 431.618 400.782   1
   1  -3 -26 540.233 469.916   1
  -1   3  27 4679.46 1110.14   1
   1   3 -27 5609.38 1326.07   1
  -1   3 -27 3829.22 1014.53   1
  -1  -3 -27 4964.21 1226.27   1
   1   3 -27 4869.47 1203.86   1
   1  -3 -27 3593.88 969.703   1
  -1   3  28 1193.68 602.041   1
   1   3 -28 2443.97 856.243   1
  -1   3 -28 1559.15 761.015   1
  -1  -3 -28 1156.79 641.484   1
   1   3 -28 2508.84 980.237   1
   1  -3 -28 1184.25 600.705   1
  -1   3  29 417.402 348.571   1
   1   3 -29 96.9669 162.327   1
  -1   3 -29 387.247 456.438   1
  -1  -3 -29 612.468 475.358   1
   1   3 -29 1097.78 646.826   1
   1  -3 -29 312.309 359.202   1
  -1   3  30 511.309 515.955   1
   1   3 -30 102.367 174.631   1
  -1   3 -30 995.113 631.884   1
   1   3 -30  691.79 550.823   1
  -1  -3 -30 1388.01 770.437   1
   1  -3 -30-67.6777 295.163   1
  -1   3  31 1759.12 930.301   1
  -1   3 -31 2427.18 1272.30   1
  -1  -3 -31 2274.65 1174.70   1
   1   3 -31 940.257 504.889   1
   1  -3 -31 2724.71 1389.51   1
  -1  -3 -32 1513.08 841.789   1
  -1   4   0 785.556 285.523   1
   1   4   0 261.005 124.506   1
  -1   4   0 179.204 219.585   1
  -1   4   118998.60 741.255   1
  -1   4  -119576.70 758.822   1
   1   4   118047.10 704.125   1
   1   4  -118771.10 730.633   1
  -1   4   118452.50 775.385   1
  -1   4  -119122.10 819.224   1
   1   4  -117297.10 665.402   1
  -1  -4   118834.80 723.969   1
  -1   4   2 2902.33 323.606   1
  -1   4  -2 3522.72 438.675   1
   1   4   2 3601.90 383.089   1
   1   4  -2 3723.78 410.934   1
  -1   4   2 2673.02 1043.01   1
  -1   4  -2 3074.93 473.531   1
   1   4  -2 3781.82 406.028   1
  -1  -4   2 3030.18 336.839   1
   1   4   2 3001.74 369.648   1
  -1   4   319433.00 772.982   1
  -1   4  -317897.30  690.01   1
   1   4   321128.30 814.754   1
   1   4  -320956.30 820.067   1
  -1   4  -318318.10  809.80   1
   1   4  -320205.50 795.913   1
  -1  -4  -319163.80  749.37   1
   1   4   320867.00 832.723   1
   1  -4  -317819.20 1792.15   1
  -1   4   411646.10 4315.02   1
  -1   4  -411576.70 4284.29   1
   1   4   411358.70 1141.17   1
   1   4  -412584.20 526.474   1
  -1   4  -410483.70 1123.59   1
   1   4  -411230.20 1141.36   1
  -1  -4  -412490.50 530.865   1
   1  -4  -413867.60 1743.75   1
  -1   4   5 8468.35 871.639   1
   1   4   5 9868.19 1025.60   1
  -1   4  -5 9116.63 913.993   1
   1   4  -5 8598.08 888.538   1
  -1   4  -510933.50 1172.25   1
   1   4  -5 9338.52 969.691   1
  -1  -4  -5 9690.56 1011.54   1
   1   4   640160.60 1523.02   1
  -1   4  -641789.20 1578.69   1
   1   4  -640556.70 1555.53   1
  -1   4  -643127.90 1721.95   1
   1   4  -639589.20 1536.78   1
  -1  -4  -641774.90 1618.94   1
   1  -4  -641495.60 2066.93   1
  -1   4   745014.60 1725.61   1
   1   4   741301.90 1565.82   1
  -1   4  -741742.50 1577.68   1
   1   4  -743209.60 1653.26   1
  -1   4  -742694.30 1670.90   1
   1   4  -742854.40 1658.90   1
  -1  -4  -744228.80 1709.90   1
   1  -4  -742859.10 1960.10   1
  -1   4   825082.90 988.854   1
   1   4   825149.50 965.206   1
  -1   4  -823868.00 908.836   1
   1   4  -824735.80 965.866   1
  -1   4  -824700.70 1019.28   1
   1   4  -825814.70 1062.70   1
  -1  -4  -825523.00 1028.84   1
   1  -4  -825965.80 1260.23   1
  -1   4   9 433.681 194.242   1
   1   4   9 798.474 281.287   1
  -1   4  -9 194.506 78.1952   1
   1   4  -9 51.5532 113.989   1
  -1   4  -9 1326.10 477.518   1
   1   4  -9 1052.49 457.769   1
  -1  -4  -9 822.898 359.387   1
  -1   4  10 8682.75 1881.02   1
   1   4  10 8950.48 1928.23   1
  -1   4 -10 8540.67 1837.25   1
   1   4 -10 8740.80 1887.31   1
  -1   4 -10 6865.10 1508.30   1
   1   4 -10 9257.60 3209.37   1
  -1  -4 -10 9085.17 1975.73   1
   1  -4 -10 8149.42 1872.04   1
  -1   4  1111889.10 687.896   1
   1   4  1112046.70 654.879   1
  -1   4 -1112277.90 653.659   1
   1   4 -1111539.30 646.036   1
  -1   4 -1111222.70 736.991   1
   1   4 -1111204.80 687.209   1
  -1  -4 -1111964.10 721.627   1
   1  -4 -11 8405.90 1936.26   1
  -1   4  12 1332.99 568.049   1
   1   4  12 880.213 354.046   1
  -1   4 -12 664.632 262.984   1
   1   4 -12 288.003 170.356   1
  -1   4 -12 2131.34 825.149   1
   1   4 -12 1136.73  538.18   1
  -1  -4 -12 256.489 246.656   1
   1  -4 -12 578.549 465.366   1
  -1   4  13 9475.73 585.308   1
   1   4  13 9825.16 549.641   1
  -1   4 -13 9500.39 514.872   1
   1   4 -13 8504.89 527.317   1
  -1   4 -13 8477.60 609.836   1
   1   4 -1310548.30  734.20   1
  -1  -4 -1310707.70  696.19   1
   1  -4 -13 8197.59 702.672   1
  -1   4  14 1763.01 692.296   1
   1   4  14 1938.49 685.945   1
  -1   4 -14 1314.10 468.389   1
   1   4 -14 1766.10 651.421   1
  -1   4 -14 593.605 347.804   1
   1   4 -14 1141.79  566.46   1
  -1  -4 -14 1431.00 595.537   1
   1  -4 -14 149.523 411.196   1
  -1   4  15 5115.20 1056.38   1
   1   4  15 4671.87 925.904   1
  -1   4 -15 4640.45 913.695   1
   1   4 -15 4281.08  884.88   1
  -1   4 -15 5553.16 1185.18   1
   1   4 -15 3957.26 938.138   1
  -1  -4 -15 3407.26 736.989   1
   1  -4 -15 4600.87 1036.69   1
  -1   4  16 2614.70 583.997   1
   1   4  16 3405.52  686.65   1
  -1   4 -16 2880.98  578.42   1
   1   4 -16 2365.90 507.965   1
  -1   4 -16 3073.97 691.572   1
  -1  -4 -16 1289.88 586.883   1
   1   4 -16 3012.93 749.581   1
   1  -4 -16 3956.46  892.56   1
  -1   4  1717372.40 1478.81   1
   1   4  1717153.30 1395.22   1
  -1   4 -1718111.80 1467.66   1
   1   4 -1716338.20 1348.24   1
  -1   4 -1718305.10 1546.61   1
   1   4 -1717457.00 1488.66   1
  -1  -4 -1716730.70 1425.06   1
   1  -4 -1718568.60 1601.25   1
  -1   4  18 3301.15 1213.22   1
   1   4  18 2677.47 964.073   1
  -1   4 -18 2527.89 908.521   1
   1   4 -18 2867.64 1048.72   1
  -1   4 -18 3095.81 1181.40   1
   1   4 -18 3080.55 1144.11   1
  -1  -4 -18 4344.88 639.227   1
   1  -4 -18 4955.77 741.111   1
  -1   4  19 1924.93 685.926   1
   1   4  19 2368.37 807.563   1
  -1   4 -19 2392.84 807.615   1
   1   4 -19 1047.73 476.163   1
  -1   4 -19 3888.02 1370.64   1
   1   4 -19 2772.47 981.901   1
  -1  -4 -19 3169.16 1119.17   1
   1  -4 -19 1128.81 570.746   1
  -1   4  20 -3.0798 164.986   1
   1   4  20  227.52 169.346   1
  -1   4 -20 355.499 190.875   1
   1   4 -20 1050.39 551.007   1
  -1   4 -20 1655.10 852.067   1
   1   4 -20 321.778 274.562   1
  -1  -4 -20 1620.31 853.673   1
   1  -4 -20 1556.92 832.691   1
  -1   4  21 4715.46 614.607   1
   1   4  21 3741.74 461.224   1
   1   4 -21 4127.81 553.053   1
  -1   4 -21 3393.75 566.554   1
  -1  -4 -21 4756.71 767.042   1
   1   4 -21 2756.36 1338.28   1
   1  -4 -21 4309.11 631.191   1
  -1   4  22 3560.39 724.838   1
   1   4 -22 4242.67 827.831   1
  -1   4 -22 4324.19 899.175   1
   1   4 -22 4522.66 959.969   1
  -1  -4 -22 3396.95 789.409   1
   1  -4 -22 4822.52 1025.31   1
  -1   4  23 3591.80 672.264   1
   1   4 -23 3993.45 697.874   1
  -1   4 -23 4564.46 864.308   1
   1   4 -23 4478.90 853.289   1
  -1  -4 -23 3499.63 732.272   1
   1  -4 -23 4697.71 874.633   1
  -1   4  24 2682.85 587.948   1
   1   4 -24 1933.42 911.959   1
  -1   4 -24 1700.93 892.371   1
   1   4 -24 3733.96 860.078   1
  -1  -4 -24 1113.38 582.688   1
   1  -4 -24 1893.79 979.887   1
  -1   4  25 499.777 303.295   1
   1   4 -25 930.636  548.33   1
  -1   4 -25 291.429 346.604   1
  -1  -4 -25  254.14 259.764   1
   1   4 -25  143.42 307.915   1
   1  -4 -25 1618.22 938.825   1
  -1   4  26 3415.19 1168.37   1
   1   4 -26 2197.79 768.688   1
  -1   4 -26 1411.30 697.756   1
  -1  -4 -26 1458.28 698.217   1
   1   4 -26 2423.35 958.193   1
   1  -4 -26 2146.58 793.182   1
  -1   4  27 4567.99 1092.63   1
   1   4 -27 2173.20 1128.98   1
  -1   4 -27 2525.98 701.538   1
   1   4 -27 2962.80 833.476   1
  -1  -4 -27 2659.74 734.203   1
   1  -4 -27 4038.02 1026.31   1
  -1   4  28  768.37 422.559   1
   1   4 -28 25.0473 140.662   1
  -1   4 -28 1236.83 626.208   1
   1   4 -28 749.816 425.804   1
  -1  -4 -28 2792.81 1008.82   1
   1  -4 -28 617.883  396.52   1
  -1   4  29 728.428 538.019   1
   1   4 -29 325.529 293.502   1
  -1   4 -29  587.34 507.242   1
   1   4 -29 245.197 350.405   1
  -1  -4 -29 555.282 452.587   1
   1  -4 -29 1019.98 601.677   1
  -1   4  30 1367.76  743.83   1
  -1   4 -30 851.983  572.01   1
   1   4 -30 1004.74 602.705   1
  -1  -4 -30 1485.08 878.199   1
   1  -4 -30 1087.46  630.83   1
  -1   4  31  318.99 288.697   1
  -1   4 -31 1047.96 574.578   1
  -1  -4 -31 1272.02 702.773   1
   1   4 -31 135.227 309.852   1
   1  -4 -31-310.644  311.58   1
  -1  -4 -32 798.567 472.608   1
  -1   5   039465.40 1504.08   1
   1   5   041853.70 1589.89   1
  -1   5   040348.60 1605.77   1
  -1  -5   038350.00 1447.63   1
  -1   5   153829.50 2045.21   1
  -1   5  -151629.00 1959.13   1
   1   5   150215.60 1901.66   1
   1   5  -148521.80 1841.30   1
  -1   5   154937.00 2188.45   1
  -1   5  -153676.70 2093.39   1
   1   5  -148392.10 1829.52   1
  -1  -5   151975.60 1962.12   1
  -1   5   2 2254.37 750.278   1
  -1   5  -2 2497.90  821.22   1
   1   5   2 2294.47 797.375   1
   1   5  -2 2170.03 718.856   1
  -1   5   2 1030.73 451.261   1
  -1   5  -2 2845.91 493.158   1
   1   5  -2 1657.41  551.63   1
  -1  -5   2 2064.37  680.38   1
  -1   5   315508.50 631.661   1
  -1   5  -313853.90 544.397   1
   1   5   314609.00 577.467   1
   1   5  -315039.20 608.034   1
  -1   5   315191.10 1084.83   1
  -1   5  -313537.30 699.029   1
   1   5  -315344.90 619.474   1
  -1   5   4 2904.31 348.889   1
  -1   5  -4 3251.06  388.58   1
   1   5   4 2705.34 1007.80   1
   1   5  -4 3124.98 373.197   1
  -1   5  -4 4826.48 664.468   1
   1   5  -4 4139.65 496.646   1
  -1  -5  -4 3835.98 461.817   1
   1  -5  -4 3524.06 2177.48   1
  -1   5   559052.50 2245.08   1
   1   5   561292.90 2316.96   1
  -1   5  -562563.80 2361.23   1
   1   5  -562626.90 2376.07   1
   1   5  -560205.20 2292.81   1
  -1  -5  -564632.40 2474.18   1
   1  -5  -557438.10 2782.84   1
  -1   5   629069.30 1129.75   1
   1   5   628601.20 1091.29   1
  -1   5  -630565.40 1163.38   1
   1   5  -630699.50 1188.06   1
   1   5  -628937.20 1133.26   1
  -1  -5  -630217.90 1206.03   1
   1  -5  -632940.40 1796.67   1
  -1   5   727965.10 1094.74   1
   1   5   727719.30 1067.87   1
  -1   5  -727265.90 1043.12   1
   1   5  -728097.90 1087.76   1
  -1   5  -725148.70 1033.38   1
   1   5  -728367.00 1121.84   1
  -1  -5  -726616.90 1065.88   1
   1  -5  -725985.40 1417.24   1
  -1   5   810048.40 1024.74   1
   1   5   811044.30 1114.06   1
  -1   5  -810269.20 1030.77   1
   1   5  -811402.70 1153.92   1
  -1   5  -810214.00 1067.94   1
   1   5  -812484.60  575.60   1
  -1  -5  -811346.30 1169.42   1
   1  -5  -811983.00 1064.65   1
  -1   5   9 9012.62 1948.83   1
   1   5   9 8444.36 1818.02   1
  -1   5  -9 9532.67 513.011   1
   1   5  -9 7656.80 1655.60   1
  -1   5  -910704.10 706.565   1
   1   5  -9 8419.01 1839.41   1
  -1  -5  -9 9974.87 612.636   1
   1  -5  -9 8700.28 2064.03   1
  -1   5  10 -149.55 132.792   1
   1   5  10 453.564 212.453   1
  -1   5 -10 23.6009   50.38   1
   1   5 -10 136.759 171.735   1
  -1   5 -10 140.322 234.519   1
   1   5 -10 523.065 265.733   1
  -1  -5 -10 904.506 384.223   1
   1  -5 -10 408.739 493.784   1
  -1   5  11 2512.54 579.346   1
   1   5  11 3177.23 709.511   1
  -1   5 -11 3044.98 663.699   1
   1   5 -11 3644.20 811.883   1
  -1   5 -11 2730.86 726.667   1
   1   5 -11 4173.97  958.83   1
  -1  -5 -11 2699.02 641.379   1
  -1   5  12 5218.48 368.327   1
   1   5  12 6010.17 397.659   1
  -1   5 -12 5537.62 310.091   1
   1   5 -12 5893.58  398.76   1
  -1   5 -12 5396.81 597.945   1
   1   5 -12 5684.90  421.98   1
  -1   5  13 5010.02 401.496   1
   1   5  13 6336.69 385.785   1
  -1   5 -13 5783.21 327.525   1
   1   5 -13 6936.15 451.569   1
  -1   5 -13 6657.49 609.846   1
   1  -5 -13 5598.39 860.922   1
  -1   5  14 2485.87  586.42   1
   1   5  14 2558.34 519.504   1
  -1   5 -14 1412.30 600.691   1
   1   5 -14 2586.35  555.32   1
   1   5 -14 2892.24 701.979   1
  -1  -5 -14 2283.01 542.004   1
   1  -5 -14 758.491 534.634   1
  -1   5  15 388.951 259.197   1
   1   5  15  943.68 416.927   1
  -1   5 -15 1229.33 524.972   1
   1   5 -15 722.272 333.727   1
  -1   5 -15 1559.90 759.771   1
   1   5 -15 1572.62 771.444   1
  -1  -5 -15 741.148 426.428   1
   1  -5 -15 733.934 490.935   1
  -1   5  16 5308.42 545.357   1
   1   5  16 4442.21 1208.21   1
  -1   5 -16 5644.55 483.309   1
   1   5 -16 4851.78 1331.47   1
  -1   5 -16 4618.65 1310.88   1
   1   5 -16 4430.25 1261.82   1
  -1  -5 -16 4710.00 1324.08   1
   1  -5 -16 4377.29 1275.65   1
  -1   5  17 6236.92 575.543   1
   1   5  17 6683.99 567.549   1
  -1   5 -17 7348.94 783.889   1
   1   5 -17 8194.51 709.741   1
  -1   5 -17 8375.41 772.524   1
   1   5 -17 7141.42 700.212   1
  -1  -5 -17 6314.12 623.229   1
   1  -5 -17 5775.57 724.964   1
  -1   5  18 2354.49 884.635   1
   1   5  18 1764.42 646.707   1
  -1   5 -18 1868.20 674.292   1
   1   5 -18 2761.03 1021.51   1
  -1   5 -18 2351.48 902.082   1
   1   5 -18 2751.37 1067.10   1
  -1  -5 -18 1108.79 538.256   1
   1  -5 -18 622.119 382.766   1
  -1   5  19 2410.85 850.365   1
   1   5  19 2001.59 679.029   1
  -1   5 -19 1910.51 648.648   1
   1   5 -19 1444.63 544.035   1
  -1   5 -19 1696.43 656.829   1
   1   5 -19 2412.83 904.768   1
  -1  -5 -19 1803.28 707.986   1
   1  -5 -19 1552.63 633.584   1
  -1   5  20 193.744 194.711   1
   1   5 -20 155.602 179.223   1
  -1   5 -20 697.278  405.31   1
   1   5 -20 1677.13 841.779   1
  -1  -5 -20 717.899 547.381   1
   1  -5 -20 469.678 387.927   1
  -1   5  21 2459.77 1183.39   1
   1   5  21 1384.61 666.471   1
   1   5 -21 1439.10 705.979   1
  -1   5 -21 2388.21 1163.49   1
   1   5 -21 2733.10 1325.22   1
  -1  -5 -21 1944.00 1013.80   1
   1  -5 -21 2260.43 1144.01   1
  -1   5  22 8191.02 1564.83   1
   1   5 -2210745.40 2022.99   1
  -1   5 -22 9320.02 1814.99   1
   1   5 -22 9179.59 1751.33   1
  -1  -5 -22 7803.06 1560.03   1
   1  -5 -22 8190.05 1625.11   1
  -1   5  23 99.9109 188.354   1
   1   5 -23-5.52529 120.318   1
  -1   5 -23 1080.45 559.785   1
   1   5 -23-203.058 247.864   1
  -1  -5 -23 506.135  484.19   1
   1  -5 -23 763.259 523.099   1
  -1   5  24 1441.24 714.961   1
   1   5 -24 2000.32 946.354   1
  -1   5 -24 1489.14 792.032   1
   1   5 -24 849.675 525.959   1
  -1  -5 -24 659.424 343.338   1
   1  -5 -24 1507.28  774.41   1
  -1   5  25 1017.38 598.612   1
   1   5 -25 1176.07 670.319   1
  -1   5 -25 61.9392  311.68   1
   1   5 -25-215.523 293.474   1
  -1  -5 -25-107.915 235.842   1
   1  -5 -25 752.034  516.52   1
  -1   5  26 28.6876  157.80   1
   1   5 -26 463.812 398.764   1
  -1   5 -26 939.602 601.259   1
   1   5 -26-49.3036 287.016   1
  -1  -5 -26 340.561 363.281   1
   1  -5 -26 289.374 393.612   1
  -1   5  27 2283.23 805.474   1
   1   5 -27 2462.48 860.937   1
  -1   5 -27 2299.13  868.49   1
   1   5 -27 2540.65 926.951   1
  -1  -5 -27 258.202 309.424   1
   1  -5 -27 4215.71 1490.44   1
  -1   5  28 517.524 460.652   1
   1   5 -28 173.481 197.492   1
  -1   5 -28-111.784 257.494   1
   1   5 -28 214.555 299.503   1
  -1  -5 -28 595.721 387.289   1
   1  -5 -28 1361.36 800.227   1
  -1   5  29 1768.83 879.567   1
   1   5 -29 1139.27 625.913   1
  -1   5 -29 2010.68 1006.23   1
   1   5 -29 354.559 385.233   1
  -1  -5 -29 3031.86 1508.01   1
   1  -5 -29 1601.14 828.883   1
  -1   5  30 1161.22 666.404   1
  -1   5 -30 589.394 444.304   1
   1   5 -30 1114.42 651.838   1
  -1  -5 -30 1036.96 615.914   1
   1  -5 -30-11.5051 326.101   1
  -1   5  31 3399.53 1674.39   1
  -1   5 -31 3356.61 1709.52   1
   1   5 -31 4646.41 2298.52   1
  -1  -5 -31 4772.40 2342.03   1
   1  -5 -31 1416.25 745.592   1
  -1  -5 -32 292.354 293.864   1
  -1   6   0-181.913 100.642   1
   1   6   0 432.269 221.599   1
   1   6   0-54.7406 55.7155   1
  -1   6   0 1198.24 552.062   1
  -1  -6   0  223.33 117.192   1
  -1   6   119128.10  752.03   1
  -1   6  -119294.20 756.845   1
   1   6   119640.70  768.99   1
  -1   6   119043.70  837.04   1
  -1   6  -119054.30 878.566   1
  -1  -6  -117436.20 682.346   1
   1   6  -119483.10  763.59   1
  -1  -6   118509.60 717.907   1
  -1   6   2 7436.47 763.534   1
  -1   6  -2 8265.34 844.012   1
   1   6   2 7843.83 802.509   1
   1   6  -2 7995.74 825.752   1
  -1   6   2 8311.44 1200.10   1
  -1  -6  -2 7130.86 789.352   1
  -1   6  -2 8104.29 929.053   1
   1   6  -2 8081.67 826.792   1
  -1  -6  -2 6719.66 759.417   1
  -1   6   3 3158.87 363.993   1
  -1   6  -3 3583.11 412.426   1
   1   6   3 3029.63 355.423   1
   1   6  -3 3328.43  367.18   1
  -1   6   3 2079.71 814.755   1
  -1   6  -3 2126.51 783.891   1
   1   6  -3 2952.31 346.589   1
  -1  -6  -3 2198.36 755.176   1
  -1   6   4 3573.07 409.062   1
  -1   6  -4 2600.61 849.133   1
   1   6   4 3000.52 339.315   1
   1   6  -4 3150.49 358.638   1
  -1   6  -4 2769.14 474.896   1
   1   6  -4 3131.81 391.314   1
  -1  -6  -4 3252.19 427.539   1
   1  -6  -4 936.111 1292.96   1
  -1   6   541540.70 1593.88   1
   1   6   539317.80 1497.32   1
  -1   6  -541632.40 1581.06   1
   1   6  -539798.50 1522.10   1
  -1   6  -542442.60 1685.20   1
   1   6  -540660.40 1566.01   1
  -1  -6  -544421.60 1727.63   1
  -1   6   6 9150.58 940.526   1
   1   6   6 9561.60 965.265   1
  -1   6  -6 9903.95 997.509   1
   1   6  -610189.90 1034.24   1
  -1   6  -6 8827.23 933.714   1
   1   6  -610071.30 1033.23   1
  -1  -6  -6 8573.10  902.83   1
   1  -6  -610023.20 1503.75   1
  -1   6   738522.40 1482.09   1
   1   6   736500.20 1393.09   1
  -1   6  -740281.70 1529.34   1
   1   6  -738924.80 1495.83   1
  -1   6  -741731.40 1650.62   1
   1   6  -738308.70 1483.46   1
  -1  -6  -738284.40 1495.71   1
   1  -6  -734292.60 1802.29   1
  -1   6   8 901.224 380.263   1
   1   6   8 1347.55 516.223   1
  -1   6  -8 845.862 327.629   1
   1   6  -8 1137.17  445.06   1
  -1   6  -8 1549.44 642.786   1
   1   6  -8 1285.17 526.706   1
  -1  -6  -8 1025.97 461.701   1
   1  -6  -8-39.8335 657.105   1
  -1   6   9 6582.84 1432.93   1
   1   6   9 5712.15 1237.44   1
  -1   6  -9 6747.83 1453.73   1
   1   6  -9 5967.54 1295.48   1
  -1   6  -9 7155.35 1589.78   1
   1   6  -9 5709.14 1268.15   1
  -1  -6  -9 6931.10 1521.19   1
  -1   6  10 1109.50 458.623   1
   1   6  10 1477.23 566.217   1
  -1   6 -10 1386.46 523.339   1
   1   6 -10 1436.75 560.988   1
  -1   6 -10 1512.16  669.51   1
   1   6 -10 478.273 306.281   1
  -1  -6 -10 371.829 240.962   1
   1  -6 -10 54.4538 543.391   1
  -1   6  11 3904.88 880.696   1
   1   6  11 5294.13 1165.23   1
  -1   6 -11 3656.20 793.879   1
   1   6 -11 5072.46 1127.30   1
   1   6 -11 3506.75 808.339   1
  -1  -6 -11 5067.65 1154.04   1
   1  -6 -11 5609.06 1444.14   1
  -1   6  12 3738.44 1319.95   1
   1   6  12 3514.50 1228.16   1
  -1   6 -12 3511.60 1217.08   1
   1   6 -12 3753.83 1311.53   1
  -1   6 -12 4123.49 1785.39   1
   1   6 -12 3795.88 1342.90   1
  -1  -6 -12 4817.98  495.82   1
   1  -6 -12 2507.69 987.336   1
  -1   6  13 9750.51 612.358   1
   1   6  13 9679.59 548.285   1
  -1   6 -13 9829.78 530.037   1
   1   6 -13 9726.57 559.626   1
  -1   6 -1310376.50 750.943   1
   1   6 -13 9039.28 606.833   1
  -1  -6 -1310500.50 669.741   1
   1  -6 -13 9376.08  791.94   1
  -1   6  14 3921.17 823.986   1
   1   6  14 3301.05 673.315   1
  -1   6 -14 3064.40 606.503   1
   1   6 -14 3086.28 642.348   1
  -1   6 -14 2896.68 683.883   1
   1   6 -14 2624.86 660.518   1
  -1  -6 -14 3784.99 831.797   1
   1  -6 -14 3653.38 972.945   1
  -1   6  15 1418.06  646.65   1
   1   6  15 518.452 248.897   1
  -1   6 -15 167.094 93.9573   1
   1   6 -15 323.786 194.052   1
  -1   6 -15 897.453 452.695   1
   1   6 -15 1530.28 782.218   1
  -1  -6 -15 1450.87 681.479   1
   1  -6 -15-119.921 390.058   1
  -1   6  16 940.931 530.494   1
   1   6  16 110.279 99.3199   1
  -1   6 -16 9.25066 61.8223   1
   1   6 -16  596.79 370.508   1
  -1   6 -16-428.363 247.969   1
   1   6 -16 204.704 284.513   1
  -1  -6 -16 77.1057 236.302   1
   1  -6 -16-91.2122 380.184   1
  -1   6  17 2753.41 1023.56   1
   1   6  17 3348.94 1201.20   1
  -1   6 -17 2592.91 930.798   1
   1   6 -17 3811.73 495.615   1
  -1   6 -17 2227.12 859.107   1
   1   6 -17 2331.08  873.95   1
  -1  -6 -17 3780.86 1671.29   1
   1  -6 -17 1698.81 705.053   1
  -1   6  1812806.70 1441.00   1
   1   6  1812969.90 1407.60   1
  -1   6 -1812400.20 1340.42   1
   1   6 -1812613.40 1384.55   1
  -1   6 -1812030.30 1373.74   1
   1   6 -1813792.10 1552.34   1
  -1  -6 -1811279.40 1312.52   1
   1  -6 -1812924.80 1529.51   1
  -1   6  1913282.70 1208.69   1
   1   6  1911936.60 1067.36   1
  -1   6 -1911054.10 1012.74   1
   1   6 -1912808.70 1168.68   1
  -1   6 -1911640.20 1115.54   1
   1   6 -1911643.00 1122.66   1
  -1  -6 -1914069.00 1346.31   1
   1  -6 -1914593.50 1424.07   1
  -1   6  20 2653.89 1271.65   1
   1   6 -20 2555.44 1221.53   1
  -1   6 -20 2150.05 1057.22   1
   1   6 -20 1151.26 593.053   1
  -1  -6 -20 1915.98 991.884   1
   1  -6 -20 2978.14 1497.33   1
  -1   6  21  95.312 176.769   1
   1   6  21-41.0366 88.9936   1
   1   6 -21 200.264 173.772   1
  -1   6 -21 565.418 434.384   1
   1   6 -21 394.518 277.416   1
  -1  -6 -21 1183.16 699.081   1
   1  -6 -21 202.929 321.105   1
  -1   6  22 2546.05 989.415   1
   1   6  22 2710.01 1025.23   1
   1   6 -22 2488.53 946.705   1
  -1   6 -22 2785.81 1206.48   1
   1   6 -22 2133.52 863.017   1
  -1  -6 -22 1704.52 694.504   1
   1  -6 -22 2863.74 675.219   1
  -1   6  23 488.111 299.093   1
   1   6 -23 318.876 172.154   1
  -1   6 -23 441.945  329.34   1
   1   6 -23 440.586 301.558   1
  -1  -6 -23 289.418 266.223   1
   1  -6 -23 2032.28 1071.20   1
  -1   6  24 351.426 240.601   1
   1   6 -24 371.277 231.483   1
  -1   6 -24 451.609 364.606   1
   1   6 -24 1557.14 897.158   1
  -1  -6 -24 711.805 424.909   1
   1  -6 -24 731.411 521.089   1
  -1   6  25 3417.05 1165.33   1
   1   6 -25 3268.24 1120.26   1
  -1   6 -25 4027.74 1429.61   1
   1   6 -25 2177.80 839.652   1
  -1  -6 -25 2958.92 1082.19   1
   1  -6 -25 2223.28 819.657   1
  -1   6  26 67.8287 158.778   1
   1   6 -26 894.121 542.925   1
  -1   6 -26 -188.00 313.654   1
   1   6 -26 588.298 433.423   1
  -1  -6 -26 241.605 319.375   1
   1  -6 -26-33.1894 354.279   1
  -1   6  27-481.298 151.209   1
   1   6 -27-6.56838 136.305   1
  -1   6 -27 1528.62 803.613   1
   1   6 -27 727.198 424.067   1
  -1  -6 -27 448.693 342.486   1
   1  -6 -27 298.478 337.357   1
  -1   6  28 94.1891 183.557   1
   1   6 -28 1582.68 828.259   1
  -1   6 -28 334.529 370.542   1
   1   6 -28 826.392 528.369   1
  -1  -6 -28 600.798 393.142   1
   1  -6 -28 382.579 426.786   1
  -1   6  29 3434.17 1667.90   1
   1   6 -29 3816.19 1844.66   1
  -1   6 -29 3804.64 1872.41   1
   1   6 -29 5693.25 2770.58   1
  -1  -6 -29 2396.38 1227.69   1
   1  -6 -29 3509.64 1760.17   1
  -1   6  30 1379.01 751.161   1
  -1   6 -30 1141.28 665.627   1
   1   6 -30 1919.38  986.39   1
  -1  -6 -30 1421.75 786.425   1
   1  -6 -30  657.47  483.35   1
  -1   6  31 770.253 408.784   1
   1   6 -31 1517.33 863.424   1
  -1  -6 -31 726.372 489.025   1
  -1   7   072651.90 2748.14   1
   1   7   073002.90 2761.54   1
  -1   7   073158.50 2819.78   1
   1   7   073515.30 2779.13   1
  -1   7   178353.70 2963.85   1
  -1   7  -175754.00 2861.44   1
   1   7   176309.00 2885.30   1
   1   7  -177940.70 2949.52   1
   1   7   179953.00 3019.65   1
  -1   7   176203.70 2927.98   1
  -1   7  -177202.60 2979.87   1
   1   7  -177772.70 2940.27   1
  -1   7   247777.10 1821.84   1
  -1   7  -247633.70 1810.19   1
   1   7   245744.60 1745.82   1
   1   7  -246498.40 1768.46   1
  -1   7   244008.50 1739.53   1
  -1   7  -245537.10 1803.31   1
   1   7  -246938.20 1790.01   1
  -1  -7  -244447.70 1872.53   1
  -1   7   3 5225.99 541.558   1
  -1   7  -3 5176.23 543.039   1
   1   7   3 5575.75 594.718   1
   1   7  -3 5782.07 605.076   1
  -1   7   3 4926.71 629.002   1
  -1   7  -3 6618.26  763.52   1
   1   7  -3 5240.35 584.458   1
  -1   7   4 7271.97 749.605   1
  -1   7  -4 6637.10 674.291   1
   1   7   4 5980.62 619.121   1
   1   7  -4 6387.16 661.581   1
  -1   7  -4 7680.88 891.263   1
   1   7  -4 6282.15 672.793   1
  -1  -7  -4 5997.07 730.298   1
   1  -7  -4 8233.10 1558.96   1
  -1   7   5 1946.47 649.647   1
   1   7   5 1934.29 655.146   1
  -1   7  -5 2464.23 805.535   1
   1   7  -5 2180.91  727.11   1
   1   7  -5 2148.44 729.572   1
   1  -7  -5 3059.90 1405.99   1
  -1   7   628342.40 1107.95   1
   1   7   631624.90 1228.43   1
  -1   7  -627825.90 1064.51   1
   1   7  -629594.80 1140.57   1
   1   7  -631213.10 1219.31   1
  -1  -7  -631101.40 1274.48   1
   1  -7  -633077.80 2044.43   1
  -1   7   7 8991.10 1945.38   1
   1   7   710842.10 603.893   1
  -1   7  -710491.00 563.957   1
   1   7  -710836.70 600.596   1
  -1   7  -710679.40 696.239   1
   1   7  -711411.60 661.053   1
  -1  -7  -7 9795.90  605.84   1
   1  -7  -710130.90 1373.72   1
  -1   7   8 233.068 158.222   1
   1   7   8 64.0658 99.2411   1
  -1   7  -8  225.60 114.098   1
   1   7  -8 326.759 199.654   1
  -1   7  -8-368.782 234.347   1
   1   7  -8 98.6437  178.98   1
  -1  -7  -8 354.152 232.578   1
   1  -7  -8 1940.38 1038.57   1
  -1   7   934733.20 1836.30   1
   1   7   934466.10 1813.74   1
  -1   7  -934623.20 1806.36   1
   1   7  -934080.40 1792.51   1
  -1   7  -935219.70 1904.93   1
   1   7  -935389.00 1886.65   1
  -1  -7  -935749.60 1911.30   1
   1  -7  -935230.60 2218.18   1
  -1   7  1012052.50 696.866   1
   1   7  1012559.80 690.259   1
  -1   7 -1012942.50 692.106   1
   1   7 -1012768.10 708.981   1
  -1   7 -1012947.40 837.366   1
   1   7 -1012895.00 740.542   1
  -1  -7 -1012317.50 755.739   1
   1  -7 -1012108.70 1263.89   1
  -1   7  1115743.10 871.126   1
   1   7  1113820.80 742.726   1
  -1   7 -1115619.70 821.079   1
   1   7 -1114719.70 800.031   1
  -1   7 -1115926.80 974.683   1
  -1  -7 -1115806.40 921.596   1
   1  -7 -1116422.90 1331.98   1
  -1   7  12 2763.47 1007.36   1
   1   7  12 2970.78 1038.07   1
  -1   7 -12 2958.39 1026.32   1
   1   7 -12 3311.28 1191.64   1
   1  -7 -12 3267.02 1365.28   1
  -1   7  13 7664.76 911.761   1
   1   7  13 6961.03 795.337   1
  -1   7 -13 8162.57 915.818   1
   1   7 -13 7247.54 840.445   1
  -1   7 -13 7111.86 885.461   1
  -1  -7 -13 8191.33 992.815   1
   1  -7 -13 9723.77 1380.84   1
  -1   7  14 8976.50 1052.79   1
   1   7  14 8249.82 940.801   1
  -1   7 -14 8496.74 950.851   1
   1   7 -14 8228.89 946.677   1
  -1   7 -14 9138.23 1123.14   1
   1   7 -14 6764.63 3080.09   1
  -1  -7 -14 8142.45 996.805   1
   1  -7 -14 7075.65 1007.63   1
  -1   7  15 402.382 301.052   1
   1   7  15 379.212 215.283   1
  -1   7 -15-69.9162 60.7864   1
   1   7 -15 56.5893  134.24   1
  -1   7 -15 -77.684 245.952   1
   1   7 -15 256.203 265.762   1
  -1  -7 -15 298.337 259.161   1
   1  -7 -15 1232.20 716.292   1
  -1   7  16 1074.62  543.35   1
   1   7  16 1045.80 496.728   1
  -1   7 -16 1019.68 470.789   1
   1   7 -16 1127.22  546.58   1
  -1   7 -16 1274.54  595.00   1
   1   7 -16 950.145 495.978   1
  -1  -7 -16 1444.94 512.945   1
   1  -7 -16 2012.02 777.614   1
  -1   7  17 9517.55 1068.97   1
   1   7  1710548.40 1156.21   1
  -1   7 -17 9643.58 1046.36   1
   1   7 -1710019.50 1121.47   1
  -1   7 -17 9473.67 1110.65   1
   1   7 -17 9820.34 1141.57   1
  -1  -7 -17 9162.36 1085.91   1
   1  -7 -17 9049.16 1132.59   1
  -1   7  18  411.07 240.727   1
   1   7  18 1253.96 608.804   1
  -1   7 -18  968.04 424.555   1
   1   7 -18 1539.63 572.168   1
  -1   7 -18 2671.18 974.823   1
   1   7 -18 1355.90 567.804   1
  -1  -7 -18 1454.61 627.384   1
   1  -7 -18 1352.57  585.40   1
  -1   7  19 1804.86 888.399   1
   1   7  19 1153.30 566.629   1
  -1   7 -19 1687.02  801.80   1
   1   7 -19 1394.49 688.495   1
  -1   7 -19 450.669 323.628   1
   1   7 -19 1195.37 666.396   1
   1  -7 -19 892.718  544.66   1
  -1   7  20 779.265 440.857   1
   1   7  20 740.988 375.212   1
   1   7 -20 1334.86 656.438   1
  -1   7 -20 1191.12 659.045   1
   1   7 -20 685.361 454.644   1
  -1  -7 -20 1631.20 815.866   1
   1  -7 -20 410.438 392.751   1
  -1   7  21 1421.34 720.733   1
   1   7  21 182.437 129.454   1
   1   7 -21 307.539 233.598   1
  -1   7 -21 1702.98 861.637   1
   1   7 -21 633.024 441.049   1
  -1  -7 -21-307.203 257.893   1
   1  -7 -21 81.6176  367.45   1
  -1   7  22 625.389 395.563   1
   1   7  22  357.28 212.007   1
   1   7 -22  85.344 119.312   1
  -1   7 -22 594.646 417.288   1
   1   7 -22 1577.49 672.038   1
  -1  -7 -22 551.159 383.595   1
   1  -7 -22 819.566 568.795   1
  -1   7  23 4485.05  878.92   1
   1   7 -23 2554.37 1271.85   1
  -1   7 -23 2406.78 1168.26   1
   1   7 -23 3249.95 773.367   1
  -1  -7 -23 2950.08 638.476   1
   1  -7 -23 974.947 609.029   1
  -1   7  24 1863.85 981.795   1
   1   7 -24 1259.82 662.092   1
  -1   7 -24 2433.02 1595.94   1
   1   7 -24 1573.27 854.844   1
  -1  -7 -24 2066.05 1100.44   1
   1  -7 -24 2310.70 1306.15   1
  -1   7  25 1102.45  517.01   1
   1   7 -25 1701.23 786.664   1
  -1   7 -25 2762.67 1009.81   1
   1   7 -25 3634.44 1271.56   1
  -1  -7 -25 1281.18 621.376   1
   1  -7 -25 3066.91 1147.45   1
  -1   7  26 4004.96 968.206   1
   1   7 -26 3392.51 812.879   1
  -1   7 -26 1299.25 852.106   1
   1   7 -26 5452.98 1357.92   1
  -1  -7 -26 5157.56 1286.49   1
   1  -7 -26 4409.92 1135.97   1
  -1   7  27 200.896 193.714   1
   1   7 -27 692.539 367.993   1
  -1   7 -27 1093.53 588.824   1
   1   7 -27 393.158 321.535   1
  -1  -7 -27 1063.52  612.54   1
   1  -7 -27 962.305 652.986   1
  -1   7  28 715.609 409.328   1
   1   7 -28 774.635 407.951   1
  -1   7 -28  875.40 513.599   1
   1   7 -28-45.5732 235.551   1
  -1  -7 -28 128.119 290.116   1
   1  -7 -28 752.523 622.709   1
  -1   7  29-125.498 140.631   1
  -1   7 -29 204.808 369.055   1
   1   7 -29 780.665 497.431   1
  -1  -7 -29 9.03513 263.282   1
   1  -7 -29 414.283  548.59   1
  -1   7  30 3832.85 1881.35   1
  -1   7 -30 1859.49 962.733   1
   1   7 -30 5931.61 3163.84   1
  -1  -7 -30 3174.36 1574.76   1
   1  -7 -30 4686.13 2355.86   1
  -1   7  31 113.319 185.816   1
  -1  -7 -31  975.90 756.272   1
  -1   8   0 327.655 136.137   1
   1   8   0 45.9877 55.4685   1
  -1   8   0 44.3974 249.385   1
   1   8   0 106.663 96.8303   1
  -1   8   110947.90 1205.20   1
  -1   8  -1 9244.28 941.214   1
   1   8   1 9626.12 976.275   1
   1   8  -1 8763.53 888.573   1
   1   8   1 9558.42 1050.69   1
  -1   8   110871.90 1517.27   1
  -1   8  -1 9269.15 1019.38   1
   1   8  -1 8985.23  929.72   1
  -1   8   2 2789.31 328.649   1
  -1   8  -2 2897.36 310.774   1
   1   8   2 2515.30 832.546   1
   1   8  -2 2706.84 1017.27   1
  -1   8   2 2085.07 797.092   1
   1   8  -2 2121.16 724.134   1
  -1  -8  -2 1789.59 864.721   1
  -1   8   3 950.167 339.752   1
  -1   8  -3 758.893 270.175   1
   1   8   3 1105.85 390.231   1
   1   8  -3 1292.10 447.708   1
  -1   8   3 315.632  179.43   1
  -1   8  -3 1567.88 607.078   1
   1   8  -3 754.519 304.066   1
  -1  -8  -3 520.002 350.723   1
  -1   8   4 2777.01  331.10   1
  -1   8  -4 2733.70 324.798   1
   1   8   4 2786.46 346.701   1
   1   8  -4 2169.80  719.93   1
  -1   8   4 2841.71 429.602   1
  -1   8  -4 2573.41 922.031   1
   1   8  -4 2825.48 379.629   1
  -1  -8  -4 2426.00 877.238   1
  -1   8   5 1907.04  685.87   1
   1   8   5 1204.42 479.163   1
  -1   8  -5 2069.95  725.00   1
   1   8  -5 1655.74 629.364   1
  -1   8  -5 514.918 285.203   1
   1   8  -5 975.024 412.428   1
  -1  -8  -5 1097.45  472.60   1
   1  -8  -5 3387.00 1699.57   1
  -1   8   6 1827.45 653.724   1
   1   8   6 2493.21 563.943   1
  -1   8  -6 2504.20 583.695   1
   1   8  -6 2412.88 550.159   1
  -1   8  -6 2475.41 623.301   1
   1   8  -6 2338.84 575.317   1
  -1  -8  -6 1251.36 523.957   1
   1  -8  -6 1789.07 1483.01   1
  -1   8   7 2212.89 536.667   1
   1   8   7 1729.71 662.677   1
  -1   8  -7 1776.01 624.271   1
   1   8  -7 1292.09 508.296   1
  -1   8  -7 1059.01 457.595   1
   1   8  -7 1211.99 498.865   1
  -1  -8  -7 898.444 440.174   1
   1  -8  -7 1290.17 976.144   1
  -1   8   8 8453.87 1826.97   1
   1   8   8 8262.21 1783.91   1
  -1   8  -8 9344.08 3220.70   1
   1   8  -8 8295.86 1795.29   1
  -1   8  -8 9124.57 2027.07   1
   1   8  -8 7541.65 1658.56   1
  -1  -8  -8 7990.65 1753.66   1
   1  -8  -810220.80 1543.69   1
  -1   8   922598.90 1228.47   1
   1   8   922328.90 1183.78   1
  -1   8  -921702.70 1148.74   1
   1   8  -920093.40 1079.82   1
  -1   8  -922129.40 1272.44   1
   1   8  -921036.30 1168.36   1
  -1  -8  -921153.60 1168.04   1
   1  -8  -924386.70 1895.02   1
  -1   8  10 8032.62 497.075   1
   1   8  10 8034.97 459.137   1
  -1   8 -10 7676.47 431.986   1
   1   8 -10 7930.83 470.014   1
  -1   8 -10 6785.21 618.161   1
   1   8 -10 7164.88 475.195   1
  -1  -8 -10 7627.19 590.516   1
  -1   8  11 6114.28 432.916   1
   1   8  11 6168.29 383.762   1
  -1   8 -11 5038.04 436.267   1
   1   8 -11 5467.44 361.581   1
  -1   8 -11 4599.35 535.952   1
   1   8 -11 6033.62 446.912   1
  -1  -8 -11 5213.96 514.704   1
   1  -8 -11 3766.81 1453.83   1
  -1   8  12 2304.72 531.671   1
   1   8  12 1830.47 780.756   1
  -1   8 -12 1781.63 750.674   1
   1   8 -12 2069.86 968.969   1
  -1   8 -12 731.515 421.347   1
   1   8 -12 1798.74 784.506   1
  -1  -8 -12 1452.94 691.182   1
   1  -8 -12 1031.04 745.739   1
  -1   8  13 2628.97 565.891   1
   1   8  13 2923.42 606.988   1
  -1   8 -13 2195.77 445.107   1
   1   8 -13 2542.62 557.252   1
  -1   8 -13 3636.20  797.33   1
   1   8 -13 2243.16 533.039   1
  -1  -8 -13 2276.46 533.584   1
   1  -8 -13 2508.95 923.794   1
  -1   8  14 1376.01 443.829   1
   1   8  14 1824.60 516.903   1
  -1   8 -14 1532.03 428.374   1
   1   8 -14 2192.01 637.051   1
  -1   8 -14 1523.77 480.718   1
   1   8 -14 2443.31 720.172   1
  -1  -8 -14 2233.56 678.644   1
   1  -8 -14 1930.22 820.006   1
  -1   8  15 724.224 366.976   1
   1   8  15 376.392 198.489   1
  -1   8 -15 302.956 152.712   1
   1   8 -15 486.777  254.80   1
  -1   8 -15 1331.11 571.678   1
   1   8 -15 992.216 548.407   1
  -1  -8 -15 306.068 264.357   1
   1  -8 -15 336.256  447.38   1
  -1   8  16 312.226  196.38   1
   1   8  16 -32.903 95.4782   1
  -1   8 -16 9.78646 64.0792   1
   1   8 -16 137.931 78.5498   1
  -1   8 -16   17.84 229.078   1
   1   8 -16 169.099 234.946   1
  -1  -8 -16 -348.15 241.682   1
   1  -8 -16 434.206  473.66   1
  -1   8  17 805.091  347.40   1
   1   8  17 1427.60 533.095   1
  -1   8 -17 1534.32 557.655   1
   1   8 -17 1400.10 546.106   1
  -1   8 -17 1550.92 648.505   1
   1   8 -17 1856.88 765.803   1
  -1  -8 -17 1203.72 571.356   1
   1  -8 -17 1586.44  687.79   1
  -1   8  18 4162.45 460.365   1
   1   8  18 5346.19 517.718   1
  -1   8 -18 4652.00 435.048   1
   1   8 -18 5530.82 562.357   1
  -1   8 -18 5267.28 598.886   1
   1   8 -18 4697.08 581.477   1
  -1  -8 -18 4030.93 1419.12   1
  -1   8  19 1210.90 616.019   1
   1   8  19 1401.77 676.023   1
  -1   8 -19 1328.39 633.434   1
   1   8 -19 1172.41 598.249   1
  -1   8 -19 3097.33 1509.77   1
   1   8 -19 1877.10 947.571   1
  -1  -8 -19 1879.83 972.681   1
   1  -8 -19 1517.33 814.133   1
  -1   8  20 1053.34 543.872   1
   1   8  20 1414.29 688.778   1
   1   8 -20 787.829 435.158   1
  -1   8 -20  622.90 391.145   1
   1   8 -20 1357.03 709.699   1
  -1  -8 -20-228.591 275.538   1
   1  -8 -20 118.846 384.928   1
  -1   8  21 2268.45 875.802   1
   1   8 -21 2844.57 529.243   1
  -1   8 -21 3562.53 719.442   1
   1   8 -21 2615.90 1023.20   1
  -1  -8 -21 2463.05 991.606   1
   1  -8 -21 3685.98 846.992   1
  -1   8  22 505.034 263.974   1
   1   8  22 1360.66 653.844   1
   1   8 -22 1197.11 573.622   1
  -1   8 -22 2379.43 1154.58   1
   1   8 -22 1018.05 516.323   1
  -1  -8 -22 332.859 254.851   1
   1  -8 -22 1970.49 1093.03   1
  -1   8  23 3222.88 640.609   1
   1   8 -23 3453.22 679.424   1
  -1   8 -23 4876.02 1041.19   1
   1   8 -23 3274.41 759.052   1
  -1  -8 -23 3964.14 823.639   1
   1  -8 -23 3707.97 892.243   1
  -1   8  24 641.031 453.239   1
   1   8 -24 161.998 183.754   1
  -1   8 -24-156.401 291.781   1
   1   8 -24 1032.27 546.651   1
  -1  -8 -24 532.321 419.784   1
   1  -8 -24 1114.29 652.367   1
  -1   8  25 812.166 492.326   1
   1   8 -25 1021.85 584.854   1
  -1   8 -25 2460.77 749.899   1
   1   8 -25 2178.54 1220.81   1
  -1  -8 -25 1492.28  898.06   1
   1  -8 -25 143.095 388.828   1
  -1   8  26 1418.82 690.803   1
   1   8 -26 1685.46 774.397   1
  -1   8 -26 974.921 581.623   1
   1   8 -26 1250.40 670.035   1
  -1  -8 -26 2739.41 1044.69   1
   1  -8 -26 1050.24 893.872   1
  -1   8  27 630.239 382.846   1
   1   8 -27 89.5929 150.873   1
  -1   8 -27 516.281 558.207   1
   1   8 -27 211.388 286.922   1
  -1  -8 -27 304.242 354.482   1
   1  -8 -27 43.6648 355.303   1
  -1   8  28 765.911 529.144   1
   1   8 -28 725.012 512.065   1
  -1   8 -28 1191.92 722.305   1
   1   8 -28 2805.16 1387.22   1
  -1  -8 -28  797.61 658.834   1
   1  -8 -28 1434.44  922.72   1
  -1   8  29 338.593 365.676   1
  -1   8 -29 -455.44 349.672   1
   1   8 -29 715.822 469.766   1
  -1  -8 -29-526.664 243.114   1
   1  -8 -29 521.155 606.354   1
  -1   8  30 1172.81 554.104   1
  -1   8 -30 1740.75 926.402   1
   1   8 -30 2548.02 1311.83   1
  -1  -8 -30 1156.31 635.973   1
   1  -8 -30 2026.98 1085.71   1
  -1   8  31 1846.77 1219.02   1
  -1  -8 -31 1895.03 1274.53   1
  -1   8  32-18.2161 180.616   1
  -1   9   071584.6024640.90   1
   1   9   073272.3025223.30   1
   1   9   075600.9026024.80   1
  -1   9   069414.70 3657.93   1
  -1   9   110850.80 595.947   1
  -1   9  -111301.70 621.523   1
   1   9   111980.50 654.579   1
   1   9  -111982.20 652.033   1
   1   9   111227.70 823.937   1
  -1   9   110986.60 1263.88   1
  -1   9  -112601.20 797.362   1
   1   9  -111299.40 664.508   1
  -1   9   2 9931.12 552.231   1
  -1   9  -210736.20 672.344   1
   1   9   211168.30 634.481   1
   1   9  -2 9905.32 550.858   1
  -1   9   210696.80 1076.79   1
  -1   9  -2 8705.92 1904.89   1
   1   9  -2 9986.37 609.776   1
  -1  -9  -212415.50 1448.59   1
  -1   9   3 6953.75 1505.48   1
  -1   9  -3 6067.82 1311.59   1
   1   9   3 7009.94 1517.23   1
   1   9  -3 5531.96 1203.79   1
  -1   9   3 6963.77 1660.15   1
  -1   9  -3 8296.59 1834.34   1
   1   9  -3 7596.19 1660.95   1
  -1  -9  -3 4111.73 1111.49   1
  -1   9   4 3560.03 790.147   1
  -1   9  -4 3632.90  856.57   1
   1   9   4 4189.61 918.749   1
   1   9  -4 3815.59 844.864   1
  -1   9   4 3870.81 943.021   1
  -1   9  -4 2485.94 683.779   1
   1   9  -4 3624.48  829.08   1
  -1  -9  -4 4600.59 1113.93   1
  -1   9   5 640.592 274.492   1
   1   9   5 878.933 355.754   1
  -1   9  -5 565.725 240.747   1
   1   9  -5 1018.88 411.143   1
  -1   9  -5 802.978 389.769   1
   1   9  -5 972.345 411.632   1
  -1  -9  -5 1548.96 642.374   1
   1  -9  -5 4227.35 1818.34   1
  -1   9   6 8660.73 1878.14   1
   1   9   6 9763.49 556.643   1
  -1   9  -6 9046.73 1949.46   1
   1   9  -6 9410.12 3246.69   1
  -1   9  -6 8334.46 1829.90   1
   1   9  -6 9659.52  600.86   1
  -1  -9  -610390.60 741.507   1
  -1   9   7 7362.57 1601.58   1
   1   9   7 7439.31 1615.50   1
  -1   9  -7 7175.39 1548.32   1
   1   9  -7 7071.06 1535.72   1
  -1   9  -7 7974.03 1779.16   1
   1   9  -7 7233.57 1595.10   1
  -1  -9  -7 6665.13 1505.19   1
   1  -9  -7 5775.43 1578.12   1
  -1   9   8 206.776 171.601   1
   1   9   8 287.815 145.095   1
  -1   9  -8 209.916 136.413   1
   1   9  -8-75.7052 126.534   1
  -1   9  -8 227.901 281.554   1
   1   9  -8 451.517  316.07   1
  -1  -9  -8 241.039 246.437   1
   1  -9  -8 1601.93 1090.47   1
  -1   9   9 6833.92 437.366   1
   1   9   9 7807.05 449.069   1
  -1   9  -9 7784.79 432.989   1
   1   9  -9 7129.65 438.073   1
  -1   9  -9 6884.57  646.13   1
   1   9  -9 7034.77 510.712   1
  -1  -9  -9 6752.13 515.622   1
   1  -9  -9 5761.46 1225.75   1
  -1   9  1040951.60 2136.87   1
   1   9  1040122.20 2076.52   1
  -1   9 -1042346.70 2190.13   1
   1   9 -1039345.10 2044.64   1
  -1   9 -1039942.00 2142.61   1
   1   9 -1038458.20 2027.03   1
  -1  -9 -1040700.60 2165.07   1
   1  -9 -1040625.60 2588.27   1
  -1   9  1111574.60 1317.44   1
   1   9  1111593.60 1299.14   1
  -1   9 -1111143.90 1279.17   1
   1   9 -1111613.80 1308.41   1
  -1   9 -1111997.50 1405.52   1
   1   9 -1111034.60 1268.39   1
  -1  -9 -1111054.10 1297.41   1
   1  -9 -1113892.30 1978.26   1
  -1   9  12 1027.76 507.619   1
   1   9  12 1249.88 540.844   1
  -1   9 -12 1827.82 770.706   1
   1   9 -12 1757.70 764.914   1
  -1   9 -12 1969.70 965.273   1
   1   9 -12 2302.82 553.084   1
  -1  -9 -12 1051.51 491.976   1
   1  -9 -12 991.384 759.246   1
  -1   9  13 6725.66 3051.95   1
   1   9  13 6224.01 1226.77   1
  -1   9 -13 6388.16 2889.85   1
   1   9 -13 5249.69 1041.77   1
  -1   9 -13 6444.29 2950.76   1
   1   9 -13 4507.89 938.896   1
  -1  -9 -13 6077.23 1248.64   1
   1  -9 -13 3160.40 1026.65   1
  -1   9  14 598.108 312.385   1
   1   9  14 1116.15 530.974   1
  -1   9 -14 895.647 414.633   1
   1   9 -14 1041.25 507.556   1
  -1   9 -14 1050.12 533.056   1
   1   9 -14 759.681 459.582   1
  -1  -9 -14  454.08 321.026   1
   1  -9 -14 2263.88 810.588   1
  -1   9  15 376.758 226.336   1
   1   9  15 578.966 274.361   1
  -1   9 -15 449.543 199.811   1
   1   9 -15 422.043 244.471   1
  -1   9 -15-246.974 246.697   1
   1   9 -15  315.90 255.393   1
  -1  -9 -15 1098.26 609.188   1
   1  -9 -15 1301.23 675.999   1
  -1   9  16 7192.36 835.508   1
   1   9  16 6191.70 702.804   1
  -1   9 -16 5370.15 594.755   1
   1   9 -16 6520.22  751.34   1
  -1   9 -16 5538.61 708.669   1
   1   9 -16 7193.13  867.72   1
  -1  -9 -16 6418.09 834.198   1
   1  -9 -16 6043.43 937.166   1
  -1   9  17 202.732 171.584   1
   1   9  17 357.309 191.803   1
  -1   9 -17 693.789 315.739   1
   1   9 -17 549.573 275.576   1
  -1   9 -17 1122.50 594.188   1
   1   9 -17-52.0954 213.578   1
  -1  -9 -17 645.085 395.299   1
   1  -9 -17 -63.446 378.486   1
  -1   9  18 2996.64 1425.13   1
   1   9  18 4068.34 511.594   1
  -1   9 -18 3694.20 438.562   1
   1   9 -18 3897.13 505.919   1
  -1   9 -18 4413.43  638.82   1
   1   9 -18 3956.57 597.921   1
  -1  -9 -18 3683.85 612.305   1
   1  -9 -18 4281.16  744.16   1
  -1   9  19 510.623 289.811   1
   1   9  19 446.078 241.045   1
   1   9 -19 1524.85 740.761   1
  -1   9 -19 2153.91 1091.61   1
   1   9 -19 1345.70 723.093   1
  -1  -9 -19 786.602  454.72   1
   1  -9 -19 1302.66 734.431   1
  -1   9  2010137.20 1912.39   1
   1   9  20 9937.23 1869.14   1
   1   9 -2010924.50 2051.09   1
  -1   9 -20 9687.75 1849.79   1
   1   9 -2010500.40 2010.81   1
  -1  -9 -2010289.20 1969.07   1
   1  -9 -20 9319.23 1888.74   1
  -1   9  21 2019.50 798.073   1
   1   9 -21 1809.53 699.922   1
  -1   9 -21 2844.01 661.109   1
   1   9 -21 1981.94 828.813   1
  -1  -9 -21 1279.47 558.696   1
   1  -9 -21 2498.32 1025.98   1
  -1   9  2210345.70 1933.17   1
   1   9  2212243.90 2275.31   1
   1   9 -2211358.30 2106.93   1
  -1   9 -2210700.20 2053.44   1
   1   9 -22 9653.97 1816.67   1
  -1  -9 -2211025.20 2077.01   1
   1  -9 -2210427.40 2081.99   1
  -1   9  23 476.445 281.444   1
   1   9  23 1398.21 743.168   1
   1   9 -23 1099.45  580.69   1
  -1   9 -23 2278.94 1248.35   1
   1   9 -23 962.511 608.768   1
  -1  -9 -23 1375.64 784.655   1
   1  -9 -23 2062.76 1230.39   1
  -1   9  24  715.73 576.354   1
   1   9 -24 863.633 441.274   1
  -1   9 -24 1062.08 577.023   1
   1   9 -24 951.254 513.671   1
  -1  -9 -24  880.98 477.457   1
   1  -9 -24-383.283 433.634   1
  -1   9  25 499.658 408.876   1
   1   9 -25 1234.51 694.943   1
  -1   9 -25 2786.14 891.837   1
   1   9 -25 1258.63 802.399   1
  -1  -9 -25 2347.54 672.273   1
   1  -9 -25 2707.93 814.682   1
  -1   9  26 3937.78 1352.29   1
   1   9 -26 3044.46 1042.63   1
  -1   9 -26 3421.66 1284.40   1
   1   9 -26 3471.79 1224.54   1
  -1  -9 -26 1232.18 606.213   1
   1  -9 -26 1330.29 699.491   1
  -1   9  27 710.223 406.555   1
   1   9 -27 930.627 473.269   1
  -1   9 -27  900.61 584.906   1
   1   9 -27 1136.38 629.234   1
  -1  -9 -27 567.159 381.137   1
   1  -9 -27 865.574 557.565   1
  -1   9  28 2840.20 1383.93   1
   1   9 -28 2003.76 984.942   1
  -1   9 -28 415.926 483.805   1
   1   9 -28 1189.50 723.236   1
  -1  -9 -28 702.891 534.095   1
   1  -9 -28 201.637 345.777   1
  -1   9  29-73.0539 165.146   1
  -1   9 -29 2382.58 1186.03   1
   1   9 -29 545.792 610.136   1
  -1  -9 -29 1074.16 616.101   1
   1  -9 -29 1413.09 851.158   1
  -1   9  30 -18.082 161.508   1
   1   9 -30 583.803 421.506   1
  -1  -9 -30 681.465 424.267   1
  -1   9  31 126.826 175.892   1
  -1  -9 -31 274.642 386.573   1
  -1  10   0 104.299 113.167   1
   1  10   0-301.245 103.754   1
   1  10   0 452.147 275.734   1
  -1  10   0 145.609 265.923   1
  -1  10   112329.10 688.883   1
  -1  10  -111656.70 641.391   1
   1  10   110750.30 596.815   1
   1  10  -111602.50 642.232   1
   1  10   110146.50 1015.93   1
  -1  10   110932.50 1229.10   1
  -1  10  -112080.40 807.756   1
   1  10  -1 9605.32 570.295   1
  -1  10   217193.10 946.295   1
  -1  10  -217957.70 956.927   1
   1  10   217651.70 944.698   1
   1  10  -218512.80 987.275   1
  -1  10   219838.90 1587.17   1
  -1  10  -218211.50 1062.18   1
   1  10  -218754.90 1025.64   1
  -1 -10  -222719.50 1800.84   1
  -1  10   317205.20  928.93   1
  -1  10  -316529.00 887.176   1
   1  10   315064.20 811.748   1
   1  10  -315400.30 834.757   1
  -1  10   316552.30 1250.69   1
  -1  10  -317572.00 1060.72   1
   1  10  -314608.30 810.504   1
  -1 -10  -316341.10 1300.69   1
  -1  10   4 9292.52 3207.28   1
  -1  10  -4 9700.39 533.379   1
   1  10   410779.20 616.525   1
   1  10  -410470.20 597.657   1
  -1  10   4 9385.30 3370.03   1
  -1  10  -410657.70  747.57   1
   1  10  -4 9772.28 600.011   1
  -1 -10  -410591.30 903.135   1
  -1  10   5 4308.16 953.954   1
   1  10   5 4375.50 957.377   1
  -1  10  -5 4141.43 901.428   1
   1  10  -5 4399.92  962.37   1
  -1  10  -5 5826.77 1353.24   1
   1  10  -5 4307.25 973.708   1
  -1 -10  -5 3243.78  850.42   1
   1 -10  -5 4599.21 1817.14   1
  -1  10   6 1702.48 660.482   1
   1  10   6 1959.07 703.298   1
  -1  10  -6 1202.23 473.478   1
   1  10  -6 1172.86 473.441   1
  -1  10  -6 875.996 529.643   1
   1  10  -6 1184.45 527.013   1
  -1 -10  -6 1448.44 611.969   1
   1 -10  -6 3133.85 1409.20   1
  -1  10   7 8467.99  523.94   1
   1  10   7 6584.53 383.467   1
  -1  10  -7 7805.34 517.765   1
   1  10  -7 7680.24 456.571   1
  -1  10  -7 7508.70 650.482   1
   1  10  -7 7163.86 498.423   1
  -1 -10  -7 7390.25 588.974   1
   1 -10  -7 7185.21 1524.13   1
  -1  10   8 4644.98 377.773   1
   1  10   8 4712.91 306.155   1
  -1  10  -8 4792.49 299.008   1
   1  10  -8 4581.36  306.52   1
  -1  10  -8 5626.92 604.762   1
   1  10  -8 5604.27  434.89   1
  -1 -10  -8 4599.48 499.532   1
   1 -10  -8 8088.04 1495.88   1
  -1  10   9 5011.83 396.026   1
   1  10   9 4121.03 1724.70   1
  -1  10  -9 4626.20 291.747   1
   1  10  -9 3430.75 1204.62   1
  -1  10  -9 5579.62  631.43   1
   1  10  -9 4365.36 423.821   1
  -1 -10  -9 3472.37 1261.28   1
   1 -10  -9 2923.56 1584.73   1
  -1  10  10 9832.55 1132.57   1
   1  10  10 9685.42 1089.64   1
  -1  10 -10 9558.90 1071.19   1
   1  10 -10 9968.11 1128.22   1
  -1  10 -1010957.90 1304.72   1
   1  10 -10 9506.06 1106.82   1
  -1 -10 -10 9929.08 1180.71   1
   1 -10 -10 7513.49 1422.72   1
  -1  10  11 -224.44 157.006   1
   1  10  11 918.331 408.714   1
  -1  10 -11 449.612 202.616   1
   1  10 -11 114.335 142.471   1
  -1  10 -11 72.1283 297.603   1
   1  10 -11 628.381 382.251   1
  -1 -10 -11 323.405 252.833   1
   1 -10 -11 889.153 823.832   1
  -1  10  12 2659.01 578.995   1
   1  10  12 2723.36 558.937   1
  -1  10 -12 2596.26 521.674   1
   1  10 -12 3382.73 692.259   1
  -1  10 -12 2179.80 577.916   1
   1  10 -12 1117.80  505.38   1
  -1 -10 -12 4443.01 969.424   1
   1 -10 -12 2350.08 770.122   1
  -1  10  13 3214.35 899.648   1
   1  10  13 3762.01 1027.63   1
  -1  10 -13 3091.41 842.424   1
   1  10 -13 3213.63 896.869   1
  -1  10 -13 2233.73 696.047   1
   1  10 -13 2015.81 614.884   1
  -1 -10 -13 2516.12 786.249   1
   1 -10 -13 2392.85 864.566   1
  -1  10  14 2812.20 786.268   1
   1  10  14 2810.03 789.117   1
  -1  10 -14 3351.11 914.305   1
   1  10 -14 2783.34 780.834   1
  -1  10 -14 2015.58 645.613   1
   1  10 -14 2698.13 784.699   1
  -1 -10 -14 4454.94 1291.70   1
   1 -10 -14 1036.34 690.971   1
  -1  10  15 2386.37 883.511   1
   1  10  15 1396.40 525.727   1
  -1  10 -15 1469.64 537.893   1
   1  10 -15 1569.41 598.754   1
  -1  10 -15 1102.72 460.965   1
   1  10 -15 1180.02 472.055   1
  -1 -10 -15 1838.75 748.276   1
   1 -10 -15 953.486 564.239   1
  -1  10  16 3412.59 1160.97   1
   1  10  16 3493.46 1190.43   1
  -1  10 -16 3252.88 1089.23   1
   1  10 -16 3055.10 1042.56   1
   1  10 -16 3718.12 1276.82   1
  -1 -10 -16 2141.01 767.195   1
  -1  10  17 3076.15 1056.26   1
   1  10  17 3128.55 1065.55   1
  -1  10 -17 2966.52 996.329   1
   1  10 -17 3518.23 1198.54   1
  -1  10 -17 3915.15 1376.43   1
   1  10 -17 3917.50 1356.93   1
  -1 -10 -17 2417.74 887.076   1
   1 -10 -17 1939.90 890.686   1
  -1  10  18 2206.97 1051.86   1
   1  10  18 2285.05 1090.22   1
  -1  10 -18 2632.43 1237.92   1
   1  10 -18 2771.54 1323.51   1
  -1  10 -18 4062.71 642.468   1
   1  10 -18 1349.12 675.227   1
  -1 -10 -18 1338.67 677.583   1
   1 -10 -18 2562.03 1274.34   1
  -1  10  19 5672.39 1093.91   1
   1  10  19 6363.58 1229.89   1
   1  10 -19 5891.29 1121.47   1
  -1  10 -19 5589.80 1114.68   1
   1  10 -19 6612.49 1332.07   1
  -1 -10 -19 5926.04 1176.47   1
   1 -10 -19 5897.89 1280.05   1
  -1  10  20 286.802 214.431   1
   1  10  20 271.524 201.032   1
   1  10 -20 459.821 292.555   1
  -1  10 -20 394.682 346.906   1
   1  10 -20 267.637 284.656   1
  -1 -10 -20-98.7053 210.445   1
   1 -10 -20 1.95039 444.452   1
  -1  10  21 1016.93 518.128   1
   1  10 -21 1266.21 610.023   1
  -1  10 -21 1638.53  903.31   1
   1  10 -21 612.831  345.65   1
  -1 -10 -21 63.7184 244.489   1
   1 -10 -21 1693.86  897.43   1
  -1  10  22 194.461  192.54   1
   1  10  22  883.06 505.554   1
   1  10 -22 14.1231 125.122   1
  -1  10 -22-47.3139 311.135   1
   1  10 -22 745.975 434.595   1
  -1 -10 -22 725.207 429.456   1
   1 -10 -22-83.2079 447.071   1
  -1  10  23 763.625 407.667   1
   1  10  23 1099.95 519.722   1
   1  10 -23 1136.06 545.755   1
  -1  10 -23 1610.47 857.844   1
   1  10 -23 2273.17 862.744   1
  -1 -10 -23 457.283 399.287   1
   1 -10 -23 37.6136 385.554   1
  -1  10  24-42.6561 169.333   1
   1  10 -24 400.095 357.017   1
  -1  10 -24-38.2853  353.72   1
   1  10 -24 982.126 667.627   1
  -1 -10 -24 824.961  533.28   1
   1 -10 -24 966.011  639.04   1
  -1  10  25 1066.17 632.661   1
   1  10 -25 1186.20 669.247   1
  -1  10 -25 1155.82 911.791   1
   1  10 -25 1215.61 727.347   1
  -1 -10 -25 598.895 398.376   1
   1 -10 -25 534.687 557.403   1
  -1  10  26 1033.82 578.282   1
   1  10 -26 741.593 392.355   1
  -1  10 -26 1581.35 876.762   1
   1  10 -26 1566.68 877.836   1
  -1 -10 -26 1337.53 756.265   1
   1 -10 -26 419.473 516.845   1
  -1  10  27 1201.51 675.499   1
   1  10 -27 479.196 402.588   1
  -1  10 -27 1014.46 638.226   1
   1  10 -27 1244.43 739.429   1
  -1 -10 -27 1058.92 608.852   1
   1 -10 -27 1135.80 757.599   1
  -1  10  28 2128.80 1008.38   1
   1  10 -28 2072.93 962.789   1
  -1  10 -28 2454.93 1197.41   1
   1  10 -28 1896.99 941.625   1
  -1 -10 -28 2791.94 1317.04   1
   1 -10 -28 1962.50 1006.54   1
  -1  10  29 203.082  230.21   1
  -1  10 -29 484.709 486.192   1
   1  10 -29 703.997 488.713   1
  -1 -10 -29 931.039 570.504   1
   1 -10 -29-188.535 312.537   1
  -1  10  30 192.632 187.696   1
   1  10 -30 716.523 533.951   1
  -1 -10 -30 465.941 395.405   1
  -1  10  31 334.956 347.643   1
  -1 -10 -31 695.738 412.541   1
  -1  11   0 2429.36 560.766   1
   1  11   0 4042.56 893.617   1
   1  11   0 4395.53 974.143   1
  -1  11   0 2594.62 692.575   1
  -1  11   114975.30 817.139   1
  -1  11  -115823.70 854.851   1
   1  11   115337.40 831.396   1
   1  11  -116247.60 895.053   1
   1  11   115108.80 1006.78   1
  -1  11   116112.70 1335.99   1
   1  11  -115861.70 879.815   1
  -1  11  -116055.00 990.184   1
  -1  11   225628.80 1369.39   1
  -1  11  -224649.00 1305.58   1
   1  11   222754.10 1206.23   1
   1  11  -224932.00 1325.92   1
  -1  11   227184.20 1604.53   1
  -1  11  -224824.00 1435.09   1
   1  11  -223010.00 1237.39   1
  -1  11   3 5053.95 1110.14   1
  -1  11  -3 5951.25 1293.39   1
   1  11   3 5539.28 1212.13   1
   1  11  -3 5153.08 1140.06   1
  -1  11   3 4506.12 1112.94   1
   1  11  -3 5444.61 1196.65   1
  -1 -11  -3 6727.39 1740.83   1
  -1  11   419488.20 1041.79   1
  -1  11  -417604.30 928.305   1
   1  11   420702.90 1094.98   1
   1  11  -418951.50 1010.69   1
  -1  11   419960.40 1154.35   1
  -1  11  -417990.50 1089.80   1
   1  11  -417808.10  969.26   1
  -1 -11  -421127.60 1477.36   1
  -1  11   5 6049.27 414.852   1
   1  11   5 4162.79 1743.63   1
  -1  11  -5 5128.31  321.04   1
   1  11  -5 4729.57 359.496   1
  -1  11  -5 5496.19 513.575   1
   1  11  -5 4964.45 387.374   1
  -1 -11  -5 5355.30 727.089   1
   1 -11  -5 4138.72 2283.53   1
  -1  11   6 1549.12 576.468   1
   1  11   6 2401.58 859.957   1
  -1  11  -6 1645.97 585.814   1
   1  11  -6 1278.46 483.767   1
  -1  11  -6 1700.29 734.604   1
   1  11  -6 1617.05  621.97   1
  -1 -11  -6 1120.94  568.43   1
  -1  11   7 5569.18 387.503   1
   1  11   7 4782.92 312.131   1
  -1  11  -7 5115.59 310.721   1
   1  11  -7 5801.48 363.263   1
  -1  11  -7 5672.38 626.759   1
   1  11  -7 5630.93 426.925   1
  -1 -11  -7 5370.04 588.496   1
  -1  11   811477.70 644.004   1
   1  11   814553.70 800.419   1
  -1  11  -814328.80 765.771   1
   1  11  -813345.40 738.469   1
  -1  11  -811627.10 817.117   1
   1  11  -813679.10 808.571   1
  -1 -11  -813063.90 863.019   1
   1 -11  -816873.50 1882.78   1
  -1  11   9 3223.26 687.941   1
   1  11   9 2495.71 526.553   1
  -1  11  -9 2930.97 594.228   1
   1  11  -9 2648.46 558.975   1
  -1  11  -9 3203.39 763.752   1
   1  11  -9 2622.49  594.07   1
  -1 -11  -9 1556.61 692.815   1
   1 -11  -9 3362.79 1502.51   1
  -1  11  10 3912.01  794.54   1
   1  11  10 4817.16 964.204   1
  -1  11 -10 4701.63 928.544   1
   1  11 -10 4536.38 910.853   1
  -1  11 -10 5713.10 1223.21   1
   1  11 -10 3932.22 826.224   1
  -1 -11 -10 3925.87 859.643   1
   1 -11 -10 5510.23 1612.04   1
  -1  11  11 403.694 278.079   1
   1  11  11 32.1171 77.7253   1
  -1  11 -11 187.845  100.52   1
   1  11 -11 528.743 304.934   1
  -1  11 -11 1072.79 566.101   1
   1  11 -11 569.382 327.258   1
  -1 -11 -11-147.964 210.577   1
   1 -11 -11-108.935 739.805   1
  -1  11  12 3960.49 1089.26   1
   1  11  12 4466.40 1219.65   1
  -1  11 -12 3971.53 1085.02   1
   1  11 -12 3792.32 1052.50   1
  -1  11 -12 2507.51 791.638   1
  -1 -11 -12 3867.74 1098.81   1
   1 -11 -12 2411.70 1022.04   1
  -1  11  13 6259.28 563.312   1
   1  11  13 6578.54 579.589   1
  -1  11 -13 6424.56 549.203   1
   1  11 -13 5639.31 516.149   1
  -1  11 -13 6453.26 698.252   1
   1  11 -13 7130.60 719.937   1
  -1 -11 -13 6811.02 734.725   1
   1 -11 -13 4223.45 1305.95   1
  -1  11  14 9146.06 1025.45   1
   1  11  14 9465.76 1046.47   1
  -1  11 -14 9612.44 1048.81   1
   1  11 -14 8559.03  956.69   1
  -1  11 -14 8470.54 1026.83   1
   1  11 -1410186.20 1212.74   1
  -1 -11 -14 8985.74 1087.19   1
   1 -11 -14 7723.36 1160.28   1
  -1  11  15 8552.25 801.113   1
   1  11  15 7929.61  735.26   1
  -1  11 -15 7239.29 652.725   1
   1  11 -15 7936.46 744.859   1
  -1  11 -15 8113.28 835.445   1
   1  11 -15 8131.15 826.215   1
  -1 -11 -15 9198.58 942.848   1
   1 -11 -15 8806.73 1169.14   1
  -1  11  16 3350.42 1141.67   1
   1  11  16 2859.28 982.827   1
  -1  11 -16 2469.74 835.395   1
   1  11 -16 2381.32 833.578   1
  -1  11 -16 1641.67 661.231   1
   1  11 -16 1950.54  719.80   1
  -1 -11 -16 2362.58 877.137   1
   1 -11 -16 3135.49 1245.11   1
  -1  11  17 313.125 207.616   1
   1  11  17 1596.17 774.698   1
  -1  11 -17 696.011 351.123   1
   1  11 -17 1268.67 653.123   1
  -1  11 -17 2152.06 1071.33   1
   1  11 -17 692.537 385.904   1
  -1 -11 -17 684.147 476.295   1
   1 -11 -17-366.566 450.724   1
  -1  11  18 1214.23 611.046   1
   1  11  18 221.703 168.104   1
  -1  11 -18 521.565 278.135   1
   1  11 -18  770.01 424.616   1
  -1  11 -18 26.6419 257.477   1
   1  11 -18 675.824 402.144   1
  -1 -11 -18  541.59 346.792   1
   1 -11 -18 645.784 574.689   1
  -1  11  19 465.218 286.561   1
   1  11  19 1024.16 427.544   1
   1  11 -19 565.757 321.438   1
  -1  11 -19 1867.60 954.804   1
   1  11 -19 615.375 406.305   1
  -1 -11 -19 84.7197  220.53   1
   1 -11 -19 142.543 498.091   1
  -1  11  20 7310.49 1230.61   1
   1  11  20 6433.06 1095.30   1
   1  11 -20 6493.75 1082.80   1
  -1  11 -20 7025.39 1230.29   1
   1  11 -20 8077.62 1404.32   1
  -1 -11 -20 7868.76 1347.26   1
   1 -11 -20 6037.56 1203.06   1
  -1  11  21 3870.86 755.214   1
   1  11  21 3942.80 773.346   1
   1  11 -21 3965.90 760.266   1
  -1  11 -21 3675.90 809.256   1
   1  11 -21 4136.37 840.188   1
  -1 -11 -21 3326.35  706.32   1
   1 -11 -21 4642.85 1084.80   1
  -1  11  22 40.8166 167.051   1
   1  11  22 916.234 504.939   1
   1  11 -22 849.358 482.234   1
  -1  11 -22 935.382 584.148   1
   1  11 -22 310.947 287.754   1
  -1 -11 -22-36.9991  269.12   1
  -1  11  23 1733.59 811.491   1
   1  11  23 2964.14 1009.14   1
   1  11 -23 1604.74 740.022   1
  -1  11 -23 2642.68 1009.02   1
   1  11 -23 2207.97 818.031   1
  -1 -11 -23 2439.83 924.257   1
   1 -11 -23 3761.74 1358.49   1
  -1  11  24 1060.31 632.011   1
   1  11 -24 2376.47 597.836   1
  -1  11 -24 727.752 537.888   1
   1  11 -24 4500.22 1154.18   1
  -1 -11 -24 2640.12  752.44   1
   1 -11 -24 4064.63 1074.11   1
  -1  11  25  566.93 344.916   1
   1  11 -25 681.601 364.478   1
  -1  11 -25 107.457 353.422   1
   1  11 -25 1846.21 951.633   1
  -1 -11 -25 1068.15 534.144   1
   1 -11 -25 1041.70 604.021   1
  -1  11  26 1559.32 818.923   1
   1  11 -26 2230.60  792.56   1
  -1  11 -26 2115.33 892.047   1
   1  11 -26 1863.11 1001.31   1
  -1 -11 -26 2078.03 813.528   1
   1 -11 -26 1775.98 1021.68   1
  -1  11  27 855.801 604.234   1
   1  11 -27 1089.34 608.365   1
  -1  11 -27 2668.13 1413.42   1
   1  11 -27 2321.27 1173.72   1
  -1 -11 -27 2114.23 1082.92   1
   1 -11 -27 1180.07 703.019   1
  -1  11  28 1041.82 563.084   1
  -1  11 -28 991.332 659.756   1
   1  11 -28 1430.03 846.688   1
  -1 -11 -28 437.462 508.684   1
   1 -11 -28-146.452 322.575   1
  -1  11  29 908.747 651.919   1
   1  11 -29 1029.83 808.737   1
  -1 -11 -29 590.215 366.717   1
   1 -11 -29 776.902 487.261   1
  -1  11  30 709.229 387.267   1
  -1 -11 -30 958.424 689.154   1
  -1  11  31 937.828  707.40   1
  -1 -11 -31-89.9962 247.678   1
  -1  12   0 24.7995  129.59   1
   1  12   0 102.809 139.809   1
   1  12   0-173.014 107.228   1
  -1  12   0  815.75 499.114   1
  -1  12   1 2036.02 732.816   1
  -1  12  -1 1836.54 665.021   1
   1  12   1 1732.39 631.631   1
   1  12  -1 1624.45 599.061   1
   1  12   1 2110.63 757.437   1
  -1  12   1 1535.24 635.425   1
   1  12  -1 2205.00 789.007   1
  -1  12  -1 1654.72 702.845   1
  -1  12   2 3477.69 1221.35   1
  -1  12  -2 3641.80 1270.56   1
   1  12   2 2597.26  911.34   1
   1  12  -2 2869.46 1033.84   1
   1  12   2 4797.33 359.924   1
  -1  12   2 2171.45 973.725   1
  -1  12  -2 4844.14 575.595   1
   1  12  -2 2653.19  940.96   1
  -1  12   339363.50 2055.80   1
  -1  12  -338196.70 1981.36   1
   1  12   335051.80 1827.71   1
   1  12  -339235.20 2042.13   1
  -1  12   339015.00 2273.48   1
  -1  12  -338406.30 2082.09   1
   1  12  -338407.70 2012.18   1
  -1 -12  -338896.20 2424.55   1
  -1  12   4 4938.75 533.608   1
  -1  12  -4 4928.07  327.70   1
   1  12   4 4986.17 358.919   1
   1  12  -4 4599.98  352.33   1
  -1  12   4 6855.16 926.251   1
  -1  12  -4 5081.59 593.808   1
   1  12  -4 3823.27 1343.88   1
  -1 -12  -4 3021.68 1255.36   1
  -1  12   5 105.714 164.564   1
   1  12   5 1023.01 412.857   1
  -1  12  -5 342.209 158.503   1
   1  12  -5 737.289 330.551   1
  -1  12  -5 989.018 500.077   1
   1  12  -5 666.307 308.434   1
  -1 -12  -5 1117.56 707.625   1
   1 -12  -5 2091.02 1680.69   1
  -1  12   6 122.847 174.131   1
   1  12   6 442.569 276.126   1
  -1  12  -6 140.304 110.392   1
   1  12  -6 221.305 164.347   1
  -1  12  -6 670.549 411.168   1
   1  12  -6 133.706 161.594   1
  -1 -12  -6 -78.985 386.984   1
   1 -12  -6 1360.22 1705.50   1
  -1  12   7 3386.76 695.765   1
   1  12   7 2764.75 577.687   1
  -1  12  -7 2392.08 488.458   1
   1  12  -7 2447.64 513.812   1
  -1  12  -7 2956.53 736.544   1
   1  12  -7 2857.51 609.263   1
  -1 -12  -7 1478.23 775.288   1
   1 -12  -7 2082.60 1588.60   1
  -1  12   8 3272.94 687.732   1
   1  12   8 2780.47 591.324   1
  -1  12  -8 2539.52  514.83   1
   1  12  -8 2445.36 527.031   1
  -1  12  -8 2105.82 1067.34   1
   1  12  -8 2471.27  540.94   1
  -1 -12  -8  959.53 477.342   1
   1 -12  -8 1677.81 1167.64   1
  -1  12   9 527.287 263.286   1
   1  12   9 1138.48 517.851   1
  -1  12  -9 1441.72 613.883   1
   1  12  -9 1391.67 608.317   1
  -1  12  -9 258.384 349.706   1
   1  12  -9  953.06 456.166   1
  -1 -12  -9 1388.93  671.39   1
   1 -12  -9 1286.77 1029.88   1
  -1  12  1014303.00 1186.77   1
   1  12  1014767.00 1218.20   1
  -1  12 -1014889.70 1214.48   1
   1  12 -1014269.20 1177.32   1
  -1  12 -1015354.50 1353.15   1
   1  12 -1015162.90 1272.91   1
  -1 -12 -1014484.70 1262.68   1
   1 -12 -1013988.10 1775.93   1
  -1  12  11 9710.78 831.246   1
   1  12  1111005.80 977.146   1
  -1  12 -1111021.40 913.077   1
   1  12 -1110836.80 905.672   1
  -1  12 -11 8502.38 845.706   1
   1  12 -1111297.80 980.609   1
  -1 -12 -11 8789.87 826.167   1
   1 -12 -11 9488.68 1491.53   1
  -1  12  12 3430.03 1235.38   1
   1  12  12 3378.33 1219.02   1
  -1  12 -12 3197.10 1148.53   1
   1  12 -12 3244.99 1174.96   1
  -1  12 -12 1679.14 703.702   1
   1  12 -12 2353.04  884.05   1
  -1 -12 -12 3841.82 584.686   1
   1 -12 -12 1187.14 882.222   1
  -1  12  1314848.10 1622.35   1
   1  12  1314787.50 1608.56   1
  -1  12 -1315177.80 1643.77   1
   1  12 -1315216.40 1657.88   1
  -1  12 -1315401.20 1733.59   1
   1  12 -1313476.70 1516.82   1
  -1 -12 -1313971.30 1596.86   1
   1 -12 -1316159.70 2143.54   1
  -1  12  14 225.282  168.43   1
   1  12  14 135.206 130.163   1
  -1  12 -14 94.0652 93.9375   1
   1  12 -14  232.82 178.825   1
  -1  12 -14-86.9887 238.375   1
   1  12 -14 450.723 306.584   1
  -1 -12 -14-244.588 265.934   1
   1 -12 -14 1667.15 970.597   1
  -1  12  15 2838.46 976.082   1
   1  12  15 2808.06 955.877   1
  -1  12 -15 2386.64 814.541   1
   1  12 -15 2091.16 739.772   1
  -1  12 -15 1663.96 613.921   1
   1  12 -15 1956.47 742.383   1
  -1 -12 -15 3516.40 1247.39   1
   1 -12 -15 1938.48 854.629   1
  -1  12  16 6038.89 725.453   1
   1  12  16 5419.41 648.615   1
  -1  12 -16 6502.65 749.961   1
   1  12 -16 5768.72 703.277   1
  -1  12 -16 6996.95  901.32   1
   1  12 -16 6323.54 798.252   1
  -1 -12 -16 5094.62 755.653   1
   1 -12 -16 5745.87 1047.19   1
  -1  12  17 2033.13 979.812   1
   1  12  17 1991.89 951.029   1
  -1  12 -17 1620.67 768.464   1
   1  12 -17 1803.14 873.794   1
  -1  12 -17 3655.34 835.882   1
   1  12 -17 2428.63 1187.20   1
  -1 -12 -17 1377.81 711.548   1
   1 -12 -17 1624.67 957.881   1
  -1  12  18 2751.09 1300.38   1
   1  12  18 1398.81 673.738   1
   1  12 -18 2807.49 1326.24   1
  -1  12 -18 1026.97 601.838   1
   1  12 -18 1819.37 902.909   1
  -1 -12 -18 1398.54 718.824   1
   1 -12 -18 2505.33 1381.12   1
  -1  12  19 4616.03 803.444   1
   1  12  19 3923.22 675.775   1
   1  12 -19 4480.18 759.941   1
  -1  12 -19 4756.22 900.153   1
   1  12 -19 3786.25 757.037   1
  -1 -12 -19 3417.48 640.789   1
   1 -12 -19 4274.36 1003.14   1
  -1  12  20 291.885 198.465   1
   1  12  20 125.101 138.336   1
   1  12 -20-167.927  110.49   1
  -1  12 -20 1010.96 554.241   1
   1  12 -20 783.061 412.403   1
  -1 -12 -20 246.375 251.161   1
   1 -12 -20 1184.24 724.691   1
  -1  12  21 3680.18  920.17   1
   1  12  21 3330.93 820.534   1
   1  12 -21 3177.07 785.841   1
  -1  12 -21 906.947 561.469   1
   1  12 -21 2466.06 1609.33   1
  -1 -12 -21 1195.63 675.634   1
   1 -12 -21 1459.28 842.511   1
  -1  12  22 66.7325 180.718   1
   1  12 -22 274.575  234.23   1
  -1  12 -22 658.219 528.638   1
   1  12 -22 731.683 401.741   1
  -1 -12 -22 509.369 418.004   1
   1 -12 -22 918.371  653.45   1
  -1  12  23 5200.97 1248.26   1
   1  12  23 3968.90  951.28   1
   1  12 -23 4494.80 1056.66   1
  -1  12 -23 3856.66 1005.52   1
   1  12 -23 4879.30 1216.01   1
  -1 -12 -23 4274.98 1082.96   1
   1 -12 -23 5207.95 1299.49   1
  -1  12  24 1567.00  747.79   1
   1  12 -24 1458.76 674.926   1
  -1  12 -24 143.436 341.536   1
   1  12 -24 1282.48 701.308   1
  -1 -12 -24 2244.05 832.767   1
   1 -12 -24 533.954 459.819   1
  -1  12  25 2836.18 998.617   1
   1  12 -25 3300.29 1148.23   1
  -1  12 -25 2307.94 910.513   1
   1  12 -25 1407.85 757.362   1
  -1 -12 -25 1677.76 888.339   1
   1 -12 -25 1696.42 926.995   1
  -1  12  26 1445.85 783.224   1
   1  12 -26 1388.73 743.144   1
  -1  12 -26 1249.48 803.479   1
   1  12 -26 1646.26 858.995   1
  -1 -12 -26 2609.53 1348.04   1
   1 -12 -26 1182.46 693.919   1
  -1  12  27 1180.41 654.146   1
   1  12 -27 1208.85 648.267   1
  -1  12 -27 1386.24  866.84   1
   1  12 -27 1959.40 993.254   1
  -1 -12 -27 2141.90 1032.90   1
   1 -12 -27 740.737 512.692   1
  -1  12  28 695.475 448.547   1
  -1  12 -28-892.137 321.549   1
   1  12 -28 481.925 469.662   1
  -1 -12 -28 887.299  525.59   1
   1 -12 -28-642.468 335.562   1
  -1  12  29 388.454  297.07   1
   1  12 -29 700.105 533.796   1
  -1 -12 -29 1561.29 820.466   1
   1 -12 -29 674.254 457.137   1
  -1  12  30 73.1128  181.66   1
  -1 -12 -30 1198.62 677.802   1
  -1  12  31 688.203 373.393   1
  -1 -12 -31 859.068 639.604   1
  -1  13   011276.30 629.876   1
   1  13   011944.90 652.634   1
   1  13   013813.00 943.339   1
  -1  13   012714.30 865.443   1
  -1  13   116199.00 877.065   1
  -1  13  -117302.20 930.381   1
   1  13   117690.40 946.868   1
   1  13  -117610.50 948.257   1
   1  13   118165.90 1155.44   1
  -1  13   114609.10 1640.09   1
  -1  13  -115686.70 985.115   1
   1  13  -116097.40 878.911   1
  -1  13   2 6827.75 428.358   1
  -1  13  -2 6774.82 422.944   1
   1  13   2 5785.70 360.779   1
   1  13  -2 7301.16 474.496   1
   1  13   2 5588.99 744.628   1
  -1  13   2 6596.02 672.106   1
   1  13  -2 6674.57 440.633   1
  -1  13  -2 5972.84 636.791   1
  -1  13   3 1552.83 693.738   1
  -1  13  -3 2480.73 519.013   1
   1  13   3 1701.42 731.524   1
   1  13  -3 2086.95 975.227   1
  -1  13   3 1066.87 553.662   1
  -1  13  -3 1505.59 789.991   1
   1  13  -3 756.386  382.28   1
  -1 -13  -3 1599.31 1118.66   1
  -1  13   4 2617.91 571.151   1
  -1  13  -4 3175.22 646.458   1
   1  13   4 2355.91 498.521   1
   1  13  -4 2434.13 528.715   1
  -1  13   4 2071.13 971.391   1
  -1  13  -4 2839.07 729.636   1
   1  13  -4 1556.55  684.88   1
  -1 -13  -4 1947.28 1151.53   1
  -1  13   5 8029.27 935.872   1
   1  13   5 7464.22 870.361   1
  -1  13  -5 8421.90 953.181   1
   1  13  -5 7418.62 858.784   1
  -1  13  -5 8757.80 1137.53   1
   1  13  -5 6702.51 3044.82   1
  -1 -13  -5 8135.70 1236.19   1
   1 -13  -5 5579.95 2535.09   1
  -1  13   614771.90 1660.24   1
   1  13   616009.70 1846.29   1
  -1  13  -615769.50 1760.02   1
   1  13  -614285.40 1604.38   1
  -1  13  -615804.90 1880.78   1
   1  13  -614795.60 1673.52   1
  -1 -13  -614522.70 1758.05   1
  -1  13   7 2856.62 616.085   1
   1  13   7 2663.27  568.64   1
  -1  13  -7 1302.10 560.533   1
   1  13  -7 2737.86 576.431   1
  -1  13  -7 1070.04 658.527   1
   1  13  -7 1433.99 629.448   1
  -1 -13  -7 2024.33 1036.27   1
   1 -13  -7 471.792 1178.34   1
  -1  13   8 558.384 291.687   1
   1  13   8 2212.24 664.031   1
  -1  13  -8 1557.99 447.367   1
   1  13  -8 2199.65 630.212   1
  -1  13  -8 1305.65 592.425   1
   1  13  -8 2286.49 662.973   1
  -1 -13  -8 1116.48 651.878   1
   1 -13  -8 3071.03 1305.21   1
  -1  13   9 7510.86 657.497   1
   1  13   9 8514.65 738.734   1
  -1  13  -9 7306.11 612.062   1
   1  13  -9 7805.00 670.014   1
  -1  13  -9 7433.15 792.904   1
   1  13  -9 8090.73 712.229   1
  -1 -13  -9 7812.80 828.785   1
   1 -13  -9 3926.89 1416.38   1
  -1  13  10 1127.01  549.47   1
   1  13  10 2016.19 592.876   1
  -1  13 -10 1504.32 431.741   1
   1  13 -10 2118.19 614.063   1
  -1  13 -10 3075.57 933.107   1
   1  13 -10 1607.82 491.856   1
  -1 -13 -10 1369.04 542.704   1
   1 -13 -10 1313.26 1016.76   1
  -1  13  11 2318.72 847.261   1
   1  13  11 3724.41 1660.35   1
  -1  13 -11 2837.57 1019.60   1
   1  13 -11 3514.71 1266.79   1
  -1  13 -11 3139.92 1191.72   1
   1  13 -11 2531.18 945.414   1
  -1 -13 -11 3184.81 1193.52   1
   1 -13 -11 3747.54 1942.18   1
  -1  13  12  714.28 331.686   1
   1  13  12 1493.13 557.146   1
  -1  13 -12  681.37 295.781   1
   1  13 -12 580.784 261.146   1
  -1  13 -12 1685.59 698.054   1
   1  13 -12 584.473 302.832   1
  -1 -13 -12 732.646 395.251   1
   1 -13 -12 2043.97 1267.11   1
  -1  13  13 2329.39 800.821   1
   1  13  13 1653.96 582.626   1
  -1  13 -13 2238.50 766.713   1
   1  13 -13 1825.52 642.387   1
  -1  13 -13 1620.74 657.667   1
   1  13 -13 1343.54 563.989   1
  -1 -13 -13 1290.49  668.91   1
   1 -13 -13 2169.51 1100.60   1
  -1  13  14 193.822 162.789   1
   1  13  14 435.681 248.808   1
  -1  13 -14 486.226  243.84   1
   1  13 -14 1028.25 492.786   1
  -1  13 -14 645.064 382.312   1
   1  13 -14 1071.47 568.542   1
  -1 -13 -14 761.039 410.138   1
   1 -13 -14  690.86 746.152   1
  -1  13  15 3951.51 509.021   1
   1  13  15 3191.06 1499.06   1
  -1  13 -15 2988.08 1416.03   1
   1  13 -15 4019.37 517.381   1
  -1  13 -15 4224.58 606.087   1
   1  13 -15 3603.68 580.473   1
   1 -13 -15 2471.64 1353.33   1
  -1  13  16 2909.38 599.637   1
   1  13  16 1385.53 673.536   1
  -1  13 -16 1876.21 888.721   1
   1  13 -16 1215.37 605.346   1
  -1  13 -16 1789.65 905.384   1
   1  13 -16 2404.26 1179.32   1
  -1 -13 -16 2362.86 1149.73   1
   1 -13 -16 909.265 758.311   1
  -1  13  17-25.2728 141.679   1
   1  13  17 333.901 199.918   1
  -1  13 -17 515.383 277.049   1
   1  13 -17  448.51 258.629   1
  -1  13 -17 192.116 274.622   1
   1  13 -17 389.524 276.451   1
  -1 -13 -17 1115.36 594.191   1
   1 -13 -17 -533.94 581.435   1
  -1  13  18 341.238 241.691   1
   1  13  18 969.057 400.355   1
   1  13 -18 512.626  295.00   1
  -1  13 -18 1574.34 708.311   1
   1  13 -18 138.993 226.338   1
  -1 -13 -18 1163.28 493.273   1
   1 -13 -18  301.29 584.774   1
  -1  13  19 681.664 360.606   1
   1  13  19 25.3745 121.802   1
   1  13 -19  574.55 276.016   1
  -1  13 -19  411.18 354.596   1
   1  13 -19 923.314  442.59   1
  -1 -13 -19 788.042 404.668   1
   1 -13 -19 92.5419 486.887   1
  -1  13  20 292.697  216.94   1
   1  13  20  48.394 127.456   1
   1  13 -20 79.3343 128.964   1
  -1  13 -20-357.871 302.364   1
   1  13 -20 17.6327 250.893   1
  -1 -13 -20 105.831 273.446   1
   1 -13 -20 271.931 414.193   1
  -1  13  21 414.125 327.742   1
   1  13  21 746.184 385.547   1
   1  13 -21 931.655 467.885   1
  -1  13 -21 126.269 329.825   1
   1  13 -21 969.703 539.794   1
  -1 -13 -21 1797.21 924.962   1
   1 -13 -21 1301.20 698.345   1
  -1  13  22 4201.20 1443.79   1
   1  13 -22 3756.35 1270.22   1
  -1  13 -22 4429.00 1576.46   1
   1  13 -22 2731.76 1002.27   1
  -1 -13 -22 1113.14 560.996   1
   1 -13 -22 2316.80 911.921   1
  -1  13  23 2152.59 1136.27   1
   1  13  23 1639.13 917.398   1
   1  13 -23 2009.87 1107.44   1
  -1  13 -23 1389.86 822.142   1
   1  13 -23 1593.36 940.353   1
  -1 -13 -23 1913.47 1093.66   1
   1 -13 -23 613.946  493.47   1
  -1  13  24 153.629 189.968   1
   1  13  24 422.853 267.759   1
   1  13 -24 934.024 480.834   1
  -1  13 -24 1004.80 550.526   1
   1  13 -24 530.472 463.103   1
  -1 -13 -24 676.836  487.62   1
   1 -13 -24 770.128 511.388   1
  -1  13  25 786.239 434.948   1
   1  13 -25 888.154 453.751   1
  -1  13 -25 2339.46 865.001   1
   1  13 -25 2300.73 857.529   1
  -1 -13 -25 1246.34 681.202   1
   1 -13 -25 1774.89 1007.15   1
  -1  13  26  273.11 281.643   1
   1  13 -26 396.092 338.737   1
  -1  13 -26 631.322 541.751   1
   1  13 -26 252.325 314.261   1
  -1 -13 -26 268.079 328.869   1
   1 -13 -26 1770.06 1052.68   1
  -1  13  27 190.598 218.799   1
   1  13 -27 111.884 147.075   1
  -1  13 -27 1952.96 1063.66   1
   1  13 -27 1525.80 884.493   1
  -1 -13 -27 706.641 468.818   1
   1 -13 -27 118.308 379.655   1
  -1  13  28 61.1978 157.255   1
   1  13 -28-69.4372 262.912   1
  -1 -13 -28 478.059 401.405   1
   1 -13 -28 442.762 467.351   1
  -1  13  29 253.822 213.474   1
   1  13 -29 274.126 323.694   1
  -1 -13 -29-154.551  247.99   1
  -1  13  30 1382.08 714.555   1
  -1 -13 -30 1153.81 666.482   1
  -1  14   0 255.177 171.468   1
   1  14   0  19.083 134.731   1
   1  14   0 425.899  195.32   1
  -1  14   0 494.553 357.805   1
  -1  14   114075.00 1578.11   1
  -1  14  -114559.70 1630.61   1
   1  14   113811.00 1550.85   1
   1  14  -114225.20 1596.87   1
   1  14   112930.70 1744.42   1
  -1  14   115109.50 2093.84   1
   1  14  -114045.70 1587.41   1
  -1  14  -112039.00 1414.21   1
  -1  14   2 3934.85 796.706   1
  -1  14  -2 3576.53 721.768   1
   1  14   2 4150.71 836.306   1
   1  14  -2 4138.68 832.248   1
   1  14   2 4070.65  911.63   1
  -1  14   2 3325.90 734.284   1
  -1  14  -2 2852.50 712.326   1
   1  14  -2 4399.73 901.218   1
  -1  14   3 100.733 148.507   1
  -1  14  -3-70.8246 117.363   1
   1  14   3 90.1372  137.24   1
   1  14  -3 560.325  298.41   1
  -1  14   3 530.257 333.036   1
  -1  14  -3-112.963 306.543   1
   1  14  -3 94.9572 164.007   1
  -1 -14  -3 2512.31 1006.00   1
  -1  14   412709.30 1449.20   1
  -1  14  -412163.40 1363.22   1
   1  14   412405.40 1390.63   1
   1  14  -413726.10 1548.73   1
  -1  14   410257.50 1595.00   1
  -1  14  -413661.60 1655.08   1
   1  14  -413374.40 1533.86   1
  -1 -14  -412764.90 1736.50   1
  -1  14   512658.20 1057.55   1
   1  14   514635.50 1204.87   1
  -1  14  -512958.20 1063.77   1
   1  14  -513875.20 1156.77   1
  -1  14  -513077.60 1234.65   1
   1  14  -514658.70 1233.24   1
  -1 -14  -511881.40 1311.59   1
   1 -14  -518394.30 2647.62   1
  -1  14   616403.60 1350.76   1
   1  14   615291.30 1258.92   1
  -1  14  -615693.70 1281.01   1
   1  14  -615224.50 1255.08   1
  -1  14  -615849.60 1431.42   1
   1  14  -614368.50 1206.33   1
  -1 -14  -617557.90 1725.29   1
  -1  14   713100.20 1082.15   1
   1  14   712900.50 1074.48   1
  -1  14  -712257.40 1012.55   1
   1  14  -713171.80 1090.63   1
  -1  14  -713793.50 1295.28   1
   1  14  -712964.10 1097.39   1
  -1 -14  -711818.20 1184.46   1
   1 -14  -711404.40 2164.76   1
  -1  14   8 2194.03 622.227   1
   1  14   8 2131.90 622.284   1
  -1  14  -8 1982.18  556.73   1
   1  14  -8 1923.27 569.979   1
  -1  14  -8 1354.63 475.409   1
   1  14  -8 2697.06 774.466   1
  -1 -14  -8 2180.37  700.41   1
   1 -14  -8 2516.37 1321.93   1
  -1  14   910163.60 1133.21   1
   1  14   911929.80 1320.57   1
  -1  14  -910871.30 1188.19   1
   1  14  -912024.00 1315.06   1
  -1  14  -911759.50 1381.24   1
   1  14  -912507.10 1391.86   1
  -1 -14  -910813.10 1329.89   1
   1 -14  -9 7676.68 1643.59   1
  -1  14  10 2938.33 1071.34   1
   1  14  10 2487.28 925.484   1
  -1  14 -10 2268.43 829.834   1
   1  14 -10 2238.60 830.744   1
  -1  14 -10 2297.69 920.465   1
   1  14 -10 882.746 404.023   1
  -1 -14 -10 1555.18 634.873   1
   1 -14 -10 4337.36 1517.27   1
  -1  14  11 5485.58 550.749   1
   1  14  11 5615.46 549.906   1
  -1  14 -11 5046.26 484.663   1
   1  14 -11 6282.62 604.991   1
  -1  14 -11 6018.52 700.305   1
   1  14 -11 4547.18 502.502   1
  -1 -14 -11 4879.65 680.774   1
   1 -14 -11 7129.45 1641.36   1
  -1  14  12 3406.44 1160.21   1
   1  14  12 2985.64 1014.58   1
  -1  14 -12 3193.46 1076.46   1
   1  14 -12 3022.79 1024.14   1
  -1  14 -12 3481.66 1247.33   1
   1  14 -12 2976.83 1049.41   1
  -1 -14 -12 2007.65  779.12   1
   1 -14 -12 1282.89 1088.90   1
  -1  14  13 1152.84 600.275   1
   1  14  13 883.174 454.233   1
  -1  14 -13 1574.91 756.093   1
   1  14 -13 1139.20 584.133   1
  -1  14 -13 1319.09 721.765   1
   1  14 -13 578.552  374.11   1
  -1 -14 -13 1326.51 723.784   1
   1 -14 -13 1662.92 1182.94   1
  -1  14  14 4033.86 502.328   1
   1  14  14 4320.72 535.877   1
  -1  14 -14 3666.21  442.28   1
   1  14 -14 3126.11 1483.53   1
  -1  14 -14 5446.01 756.396   1
   1  14 -14 2238.05 1104.37   1
  -1 -14 -14 4011.24 586.524   1
   1 -14 -14 4014.71 1214.96   1
  -1  14  15 298.836 204.703   1
   1  14  15 682.061 372.135   1
  -1  14 -15 558.096 287.852   1
   1  14 -15  563.40 318.988   1
  -1  14 -15 415.576 320.395   1
   1  14 -15 943.982 560.655   1
  -1 -14 -15 932.854 567.052   1
   1 -14 -15 1818.16 1089.08   1
  -1  14  16 528.438  304.24   1
   1  14  16 979.597 508.444   1
  -1  14 -16 1794.91 856.892   1
   1  14 -16 716.949 406.096   1
  -1  14 -16 511.696 370.743   1
   1  14 -16 1666.08  854.53   1
  -1 -14 -16 991.464 591.854   1
   1 -14 -16 979.898  798.23   1
  -1  14  17 470.908 292.663   1
   1  14  17 64.7056 127.441   1
  -1  14 -17 502.535 286.816   1
   1  14 -17 380.216 239.808   1
  -1  14 -17-13.8275 276.997   1
   1  14 -17 380.795 291.107   1
  -1 -14 -17 1146.14 547.849   1
   1 -14 -17 1378.90 803.012   1
  -1  14  18 2217.46 1044.04   1
   1  14  18 1772.68 832.695   1
   1  14 -18 1522.93 716.095   1
  -1  14 -18 1555.71 818.785   1
   1  14 -18 1993.40 968.493   1
  -1 -14 -18 1741.63 869.201   1
   1 -14 -18 405.568 527.436   1
  -1  14  19 1434.17  800.37   1
   1  14  19 924.576 507.612   1
   1  14 -19 529.479 289.273   1
  -1  14 -19-83.4726 322.079   1
   1  14 -19 166.437 267.129   1
  -1 -14 -19  100.58 267.554   1
   1 -14 -19 460.972 466.647   1
  -1  14  20 3374.61 851.061   1
   1  14  20 3709.00 911.908   1
   1  14 -20 3790.73 927.406   1
  -1  14 -20 3540.52 982.239   1
   1  14 -20 3226.75 876.157   1
  -1 -14 -20 3164.65 849.265   1
   1 -14 -20 1849.35 1033.15   1
  -1  14  21 2582.25 912.219   1
   1  14  21 1999.55 697.536   1
   1  14 -21 3716.77 1264.34   1
  -1  14 -21 1066.41 587.469   1
   1  14 -21 2405.51 896.472   1
  -1 -14 -21 1549.81  741.35   1
   1 -14 -21 1971.32 767.474   1
  -1  14  22 2351.26 645.534   1
   1  14  22 2181.77 1150.30   1
   1  14 -22 2899.86 709.506   1
  -1  14 -22 2230.04 1188.42   1
   1  14 -22 2515.59 704.781   1
  -1 -14 -22 1132.88 666.431   1
   1 -14 -22 2008.48 1158.66   1
  -1  14  23  919.16 453.693   1
   1  14  23 464.205 279.255   1
   1  14 -23 662.628  353.16   1
  -1  14 -23 1360.87 748.415   1
   1  14 -23 576.479 402.674   1
  -1 -14 -23 805.586 444.872   1
   1 -14 -23 1674.30 847.679   1
  -1  14  24 2859.44 1016.77   1
   1  14  24 3380.47 1180.54   1
   1  14 -24 2763.45 970.604   1
  -1  14 -24 3829.51 1415.50   1
   1  14 -24 2263.72  846.70   1
  -1 -14 -24 1530.27 812.947   1
  -1  14  25 1385.60 762.399   1
   1  14 -25 1392.26 748.114   1
  -1  14 -25 1077.91 653.167   1
   1  14 -25 699.542 519.132   1
  -1 -14 -25 1125.74 683.275   1
   1 -14 -25 1098.89 785.312   1
  -1  14  26 1479.61 806.023   1
   1  14 -26 1324.52 706.195   1
  -1  14 -26-190.987 342.086   1
   1  14 -26 1538.73 882.355   1
  -1 -14 -26 1749.54 869.869   1
   1 -14 -26 1212.07 840.774   1
  -1  14  27 400.758 355.967   1
   1  14 -27-99.4648 110.994   1
  -1  14 -27 327.968  428.19   1
   1  14 -27 777.857 577.639   1
  -1 -14 -27 142.755 266.039   1
   1 -14 -27  370.83 489.545   1
  -1  14  28 318.467 241.009   1
   1  14 -28 971.006 711.789   1
  -1 -14 -28 -35.605 237.553   1
   1 -14 -28 593.588  458.85   1
  -1  14  29 415.834 376.328   1
  -1 -14 -29 1620.25 1090.70   1
  -1  15   0 2365.07 675.131   1
   1  15   0 3270.33  905.11   1
   1  15   0 3163.04  945.50   1
  -1  15   0 1445.51 481.711   1
  -1  15   1 8609.66 733.874   1
  -1  15  -1 9659.81 826.739   1
   1  15   1 7795.12 656.836   1
   1  15  -1 8888.60  748.64   1
   1  15   1 8010.19 960.153   1
  -1  15   110363.10 1359.35   1
   1  15  -1 8037.16 728.322   1
  -1  15  -110240.30 971.316   1
  -1  15   2 1784.46 530.614   1
  -1  15  -2 1351.24 400.856   1
   1  15   2 1837.90  535.62   1
   1  15  -2 2086.53 595.012   1
   1  15   2 884.682 436.584   1
  -1  15   2 907.687 504.435   1
   1  15  -2 1607.67 516.049   1
  -1  15  -2 2110.51 702.882   1
  -1  15   3 4565.79 1254.96   1
  -1  15  -3 5393.37 490.444   1
   1  15   3 6267.63 563.272   1
   1  15  -3 4963.01 1353.86   1
  -1  15   3 5762.30 780.698   1
  -1  15  -3 4287.72 1272.31   1
   1  15  -3 5951.89 598.983   1
  -1 -15  -3 2509.65 1142.84   1
  -1  15   4 2523.38 709.289   1
  -1  15  -4 2180.84 620.282   1
   1  15   4 1593.50 470.839   1
   1  15  -4 2109.42  613.82   1
  -1  15   4 1824.59 576.387   1
  -1  15  -4 1867.03 671.937   1
   1  15  -4 1715.99 540.503   1
  -1 -15  -4 2665.79 1103.93   1
  -1  15   510824.90 916.791   1
  -1  15  -5 9595.23  803.96   1
   1  15   510079.70 846.639   1
   1  15  -510800.30 902.475   1
  -1  15  -5 9562.38 945.966   1
   1  15  -510718.10 944.907   1
  -1 -15  -511136.10 1368.26   1
   1 -15  -5 8556.15 2394.44   1
  -1  15   6  169.72 155.979   1
   1  15   6 370.247 205.387   1
  -1  15  -6 440.262 260.144   1
   1  15  -6 614.238 333.362   1
  -1  15  -6 1336.52 620.339   1
   1  15  -6 278.972 197.735   1
  -1 -15  -6 11.2198 457.748   1
   1 -15  -6 3538.52 1986.26   1
  -1  15   7 2444.28 901.496   1
   1  15   7 1577.82 588.308   1
  -1  15  -7 1935.08 710.721   1
   1  15  -7 1635.06 621.503   1
  -1  15  -7 3080.71 1204.53   1
   1  15  -7 1093.23 421.187   1
  -1 -15  -7 2602.20 1115.32   1
   1 -15  -7 5956.41 1540.21   1
  -1  15   8 1131.49  451.50   1
   1  15   8 479.837 227.378   1
  -1  15  -8 874.401 368.601   1
   1  15  -8 629.804 301.676   1
  -1  15  -8 1242.03 530.012   1
   1  15  -8 242.281 171.095   1
  -1 -15  -8 660.165 424.687   1
   1 -15  -8 1218.53 1197.50   1
  -1  15   9 4308.48 449.269   1
   1  15   9 4081.77 1944.35   1
  -1  15  -9 3711.31 1247.86   1
   1  15  -9 5162.79 514.931   1
  -1  15  -9 2008.46 779.831   1
   1  15  -9 3325.11 1143.94   1
  -1 -15  -9 3335.38 1234.20   1
   1 -15  -9 6319.76 1866.90   1
  -1  15  10 5306.19 534.325   1
   1  15  10 4850.49 493.272   1
  -1  15 -10 4973.66 499.618   1
   1  15 -10 5154.82  518.12   1
  -1  15 -10 5888.65 736.772   1
   1  15 -10 4789.89  534.89   1
   1 -15 -10 5620.97 1573.26   1
  -1  15  11 206.986 166.667   1
   1  15  11 185.781  156.53   1
  -1  15 -11 251.395 143.415   1
   1  15 -11 506.638  262.62   1
  -1  15 -11 82.3431 258.161   1
   1  15 -11 760.553 410.744   1
  -1 -15 -11 1120.46 552.453   1
   1 -15 -11 1661.01 1151.06   1
  -1  15  12 4057.03 517.374   1
   1  15  12 4212.47 596.546   1
  -1  15 -12 4610.66 542.303   1
   1  15 -12 3982.89 524.683   1
  -1  15 -12 4958.87 731.788   1
   1  15 -12 4157.15 605.082   1
  -1 -15 -12 4878.09  754.85   1
   1 -15 -12 2353.01 1488.32   1
  -1  15  13 5167.34 632.643   1
   1  15  13 4455.22 554.174   1
  -1  15 -13 4756.28 554.324   1
   1  15 -13 5181.26 659.441   1
  -1  15 -13 4800.67 708.488   1
   1  15 -13 6146.37 807.469   1
  -1 -15 -13 5213.45 747.458   1
   1 -15 -13 3422.82 1580.21   1
  -1  15  14 2217.85 1069.20   1
   1  15  14 423.916 250.441   1
  -1  15 -14 1463.92 697.161   1
   1  15 -14 2017.71 987.589   1
  -1  15 -14 1178.64 661.145   1
   1  15 -14 687.953 423.052   1
  -1 -15 -14 1094.12 628.866   1
   1 -15 -14  562.55  861.24   1
  -1  15  15 2861.69 544.411   1
   1  15  15 2576.71 987.321   1
  -1  15 -15 2156.17 825.487   1
   1  15 -15 801.661 447.074   1
  -1  15 -15 1290.75 610.936   1
   1  15 -15 2317.33 937.546   1
  -1 -15 -15 1720.78 737.523   1
   1 -15 -15 669.831 763.636   1
  -1  15  16 7456.76 1258.41   1
   1  15  16 7114.31 1190.25   1
  -1  15 -16 6809.69 1124.92   1
   1  15 -16 7389.92 1232.97   1
  -1  15 -16 7067.82 1243.81   1
   1  15 -16 7726.85 1324.82   1
  -1 -15 -16 6574.83 1166.81   1
   1 -15 -16 5912.69 1313.66   1
  -1  15  17 8475.74 1596.74   1
   1  15  17 9169.54 1714.15   1
   1  15 -17 8632.39 1606.69   1
  -1  15 -17 7868.14 1519.74   1
   1  15 -17 8453.76 1608.13   1
  -1 -15 -17 9172.72 1742.64   1
   1 -15 -17 9018.27 1961.53   1
  -1  15  18 390.668  259.22   1
   1  15  18 1065.39 580.683   1
   1  15 -18 1124.40 601.973   1
  -1  15 -18 517.725 382.783   1
   1  15 -18 535.309 344.221   1
  -1 -15 -18 955.295 554.135   1
   1 -15 -18 271.692 447.912   1
  -1  15  19 3842.44 955.157   1
   1  15  19 4167.27 1019.30   1
   1  15 -19 3362.51 830.149   1
  -1  15 -19 4644.06 1203.36   1
   1  15 -19 3386.94 953.188   1
  -1 -15 -19 3599.51 965.136   1
   1 -15 -19 3159.82  991.59   1
  -1  15  20 995.619  528.78   1
   1  15  20 1138.81  543.09   1
   1  15 -20 861.566 439.404   1
  -1  15 -20 1109.42 714.551   1
   1  15 -20 1958.05 733.444   1
  -1 -15 -20 1492.79 719.014   1
   1 -15 -20 1498.98 880.721   1
  -1  15  21 3052.53 784.497   1
   1  15  21 2565.56  643.31   1
   1  15 -21 3210.23 771.344   1
  -1  15 -21 1407.96 842.283   1
   1  15 -21 1635.14 943.554   1
  -1 -15 -21 1108.85 655.486   1
   1 -15 -21 2756.62 766.184   1
  -1  15  22 2440.67 855.257   1
   1  15  22 4433.30 1512.12   1
   1  15 -22 3583.68 1217.00   1
  -1  15 -22 6263.84 2162.86   1
   1  15 -22 3996.19 1402.28   1
  -1 -15 -22 3786.65 1321.73   1
   1 -15 -22 1561.31 808.816   1
  -1  15  23 1250.71  670.66   1
   1  15  23 1893.18 974.737   1
   1  15 -23 2642.41 939.586   1
  -1  15 -23 2718.79 1028.45   1
   1  15 -23 930.031 516.121   1
  -1 -15 -23 2448.07  943.24   1
   1 -15 -23 779.513 508.787   1
  -1  15  24 331.775 308.473   1
   1  15  24 603.461 483.544   1
   1  15 -24 179.536 189.204   1
  -1  15 -24 602.102 498.526   1
   1  15 -24 382.073 393.351   1
  -1 -15 -24 725.701 545.642   1
   1 -15 -24 279.794 421.275   1
  -1  15  25 143.148 219.711   1
   1  15 -25 1081.11 595.885   1
  -1  15 -25 783.655  544.13   1
   1  15 -25-285.036 239.861   1
  -1 -15 -25 628.015 419.477   1
   1 -15 -25 733.686 565.564   1
  -1  15  26 771.561 463.239   1
   1  15 -26  602.80 353.509   1
  -1  15 -26 338.097 446.767   1
   1  15 -26 1087.98 605.958   1
  -1 -15 -26 1374.70 663.247   1
   1 -15 -26 1556.99 911.441   1
  -1  15  27-221.266 173.513   1
   1  15 -27 255.195 281.482   1
  -1 -15 -27 766.748 435.368   1
   1 -15 -27 367.498 420.271   1
  -1  15  28 453.179 362.207   1
   1  15 -28 18.2901 271.896   1
  -1  16   0 221.607 159.585   1
   1  16   0 88.2528 119.968   1
   1  16   0 608.302 282.605   1
  -1  16   0 658.574 302.454   1
  -1  16   1  179.52 162.507   1
  -1  16  -1 728.413 337.788   1
   1  16   1 350.937 174.773   1
   1  16  -1 133.539 131.734   1
   1  16   1 120.647 113.221   1
  -1  16   1 993.628  433.28   1
   1  16  -1  228.53 195.717   1
  -1  16  -1 674.041 379.475   1
  -1  16   210571.90 1166.70   1
  -1  16  -210054.60 1108.18   1
   1  16   210011.60 1101.08   1
   1  16  -2 8901.82 982.674   1
   1  16   2 8659.79 1312.19   1
  -1  16   2 9983.26 1399.99   1
   1  16  -210053.40 1142.74   1
  -1  16  -2 8175.54  981.63   1
  -1  16   3 285.233 169.074   1
  -1  16  -3 65.2182 133.798   1
   1  16   3 -76.909 122.228   1
   1  16  -3 41.9148 127.695   1
  -1  16   3 666.433 302.895   1
  -1  16  -3 519.887 451.084   1
   1  16  -3 889.789 416.416   1
  -1 -16  -3 4747.94 1746.91   1
  -1  16   416342.60 1789.15   1
  -1  16  -414856.50 1616.60   1
   1  16   415764.90 1706.82   1
   1  16  -416293.80 1767.65   1
  -1  16   414339.70 2223.00   1
  -1  16  -415326.70 1736.13   1
   1  16  -415321.80 1686.17   1
  -1 -16  -415843.90 2229.38   1
  -1  16   5 4883.99  584.41   1
   1  16   5 5276.33 607.467   1
  -1  16  -5 5331.33 615.909   1
   1  16  -5 5378.29 637.016   1
  -1  16  -5 5230.56 706.562   1
   1  16  -5 5452.70 671.578   1
  -1 -16  -5 5906.64 1157.87   1
   1 -16  -5 7231.35 2365.58   1
  -1  16   6 1025.72 409.738   1
   1  16   6 1703.97 642.692   1
  -1  16  -6 1223.13 458.122   1
   1  16  -6 872.065 382.247   1
  -1  16  -6 563.699 366.154   1
   1  16  -6 1319.46 538.333   1
  -1 -16  -6 205.486 493.945   1
   1 -16  -6 5319.57 1949.27   1
  -1  16   7 812.453 402.191   1
   1  16   7-28.6551  114.88   1
  -1  16  -7 438.922  225.58   1
   1  16  -7 749.658 371.162   1
  -1  16  -7 740.735 423.092   1
   1  16  -7 956.541 455.572   1
  -1 -16  -7 1886.53 977.062   1
   1 -16  -7 5112.59 1930.70   1
  -1  16   819579.80 1734.35   1
   1  16   820797.80 1835.27   1
  -1  16  -822331.30 1968.49   1
   1  16  -820541.10 1815.15   1
  -1  16  -820877.10 1930.35   1
   1  16  -820570.40 1840.25   1
  -1 -16  -819834.60 1949.79   1
   1 -16  -821081.20 2831.56   1
  -1  16   9 152.768 152.257   1
   1  16   9 384.418 239.663   1
  -1  16  -9  943.67 432.425   1
   1  16  -9 707.824 368.362   1
  -1  16  -9 867.901 476.278   1
   1  16  -9 136.476 155.866   1
  -1 -16  -9 645.948 557.193   1
   1 -16  -9 1947.10 1725.48   1
  -1  16  1012464.40 1416.08   1
   1  16  1010644.30 1210.78   1
  -1  16 -1010984.30 1239.50   1
   1  16 -1011561.60 1317.25   1
  -1  16 -1011382.30 1361.90   1
   1  16 -1010975.10 1275.42   1
  -1 -16 -1011126.50 1396.56   1
   1 -16 -10 7892.72 1822.81   1
   1  16  11 813.845 407.042   1
  -1  16 -11 2447.76 1155.38   1
   1  16 -11 1939.19 950.582   1
  -1  16 -11 1291.15 660.717   1
   1  16 -11 1501.90 747.727   1
   1 -16 -11 2348.33 1540.36   1
  -1  16  12 7765.51 1469.01   1
   1  16  12 6940.11 1328.25   1
  -1  16 -12 6128.09 1156.28   1
   1  16 -12 6953.13 1335.99   1
  -1  16 -12 9076.70 1771.34   1
   1  16 -12 6141.50 1210.91   1
  -1 -16 -12 6332.14 1326.34   1
   1 -16 -12 4379.96 1284.99   1
  -1  16  13 522.957 298.975   1
   1  16  13 1028.26 516.703   1
  -1  16 -13  523.87 285.439   1
   1  16 -13 167.758 181.047   1
  -1  16 -13 938.645 584.218   1
   1  16 -13 1196.84 665.101   1
  -1 -16 -13 1300.44 729.641   1
   1 -16 -13 2056.48 1337.01   1
  -1  16  14-86.9006 153.308   1
   1  16  14 273.666 200.208   1
  -1  16 -14 117.243 110.515   1
   1  16 -14 578.046 373.869   1
  -1  16 -14 27.3212 251.199   1
   1  16 -14 356.232 327.791   1
  -1 -16 -14  259.77 285.265   1
   1 -16 -14 2094.35 1121.07   1
  -1  16  15 3503.42 625.322   1
   1  16  15 3459.89 613.446   1
  -1  16 -15 3141.21 536.926   1
   1  16 -15 3807.19 666.309   1
  -1  16 -15 5265.35 1002.48   1
   1  16 -15 4388.73 835.879   1
  -1 -16 -15 4293.70 821.742   1
   1 -16 -15 5050.97 1426.50   1
  -1  16  16 3615.06 737.349   1
   1  16  16 3485.16 690.936   1
  -1  16 -16 3636.81  691.95   1
   1  16 -16 3688.99 706.054   1
  -1  16 -16 4544.15 972.365   1
   1  16 -16 4658.26 949.446   1
  -1 -16 -16 2894.59 699.172   1
   1 -16 -16 2716.77 772.554   1
  -1  16  17 436.281 291.832   1
   1  16  17  157.15 163.028   1
   1  16 -17 406.304 259.695   1
  -1  16 -17-179.359 300.788   1
   1  16 -17 460.254 421.781   1
  -1 -16 -17 128.296 265.447   1
   1 -16 -17 974.829 689.048   1
  -1  16  18 3305.00 869.721   1
   1  16  18 3012.08 743.541   1
   1  16 -18 3705.14 905.165   1
  -1  16 -18 2636.62 791.417   1
   1  16 -18 2787.46 789.266   1
  -1 -16 -18 4684.36 1207.35   1
   1 -16 -18 2247.58 1326.23   1
  -1  16  19 926.538 462.387   1
   1  16  19 2219.61 779.114   1
   1  16 -19 1474.77  687.87   1
  -1  16 -19 2082.96 871.653   1
   1  16 -19 1670.10 826.732   1
  -1 -16 -19 1989.43 764.196   1
   1 -16 -19 840.201 576.684   1
  -1  16  20 613.105 440.718   1
   1  16  20 1044.46 597.474   1
   1  16 -20 689.688 450.643   1
  -1  16 -20 981.671 650.611   1
   1  16 -20  443.67 398.492   1
  -1 -16 -20 1195.74 697.496   1
   1 -16 -20 479.492 539.029   1
  -1  16  21-134.919 172.948   1
   1  16  21 684.532 361.107   1
   1  16 -21 4.50042  116.07   1
  -1  16 -21 661.798 449.259   1
   1  16 -21-380.714 219.796   1
  -1 -16 -21 98.8883  252.03   1
   1 -16 -21-249.968 424.811   1
  -1  16  22 322.315  347.17   1
   1  16  22 57.2841 145.602   1
   1  16 -22 42.4407 133.774   1
  -1  16 -22  869.47 577.421   1
   1  16 -22 481.284 459.982   1
  -1 -16 -22 896.142 498.663   1
   1 -16 -22 711.499 543.884   1
  -1  16  23 47.7248  166.29   1
   1  16  23  371.99 333.901   1
   1  16 -23 438.569 395.629   1
  -1  16 -23 1089.50 650.465   1
   1  16 -23  831.21 605.316   1
   1 -16 -23 1869.67 997.471   1
  -1  16  24 988.251 569.466   1
   1  16  24 1178.72 648.382   1
   1  16 -24 974.608  533.73   1
  -1  16 -24 526.394  613.71   1
   1  16 -24 1919.82 928.076   1
   1 -16 -24 3290.76 1605.46   1
  -1  16  25 428.261 383.446   1
   1  16 -25 432.476 359.031   1
  -1  16 -25 293.455 450.416   1
   1  16 -25 959.708 505.411   1
   1 -16 -25 498.199  523.13   1
  -1  16  26 471.961 356.992   1
   1  16 -26 309.551 229.174   1
  -1  16 -26-37.1768 369.226   1
   1  16 -26  462.65 395.718   1
   1 -16 -26 415.741 450.337   1
  -1  16  27 14.3561 201.651   1
   1  16 -27 323.651 322.505   1
   1 -16 -27-85.9366 316.665   1
   1  16 -28 2126.12 1429.40   1
  -1  17   0 666.645 318.716   1
   1  17   0 977.959 451.815   1
   1  17   0 864.033 455.777   1
  -1  17   0 767.102 411.051   1
  -1  17   1 201.898 172.744   1
  -1  17  -1-264.084 145.969   1
   1  17   1 24.5623 116.963   1
   1  17  -1 34.3664  98.442   1
   1  17   1 171.313 172.639   1
  -1  17   1 1084.94 525.948   1
   1  17  -1 320.633  211.18   1
  -1  17  -1 455.158 325.164   1
  -1  17   2 3659.46 1243.01   1
  -1  17  -2 2957.03 1012.43   1
   1  17   2 3604.90 1216.13   1
   1  17  -2 3299.80 1116.53   1
   1  17   2 3252.57 1175.57   1
  -1  17   2 3121.80 1112.05   1
  -1  17  -2 1574.59 590.598   1
   1  17  -2 1768.43  639.69   1
  -1  17   3 6660.32  635.77   1
  -1  17  -3 6202.17 609.968   1
   1  17   3 5998.92  555.94   1
   1  17  -3 6058.33  574.93   1
  -1  17   3 5550.18 787.678   1
   1  17  -3 6661.42 684.972   1
  -1  17  -3 6233.98 730.203   1
  -1 -17  -3 6455.44 1451.85   1
  -1  17   4 2884.81 1042.02   1
  -1  17  -4 3830.70 1297.33   1
   1  17   4 3384.87 1147.09   1
   1  17  -4 3184.79 1084.30   1
  -1  17   4 3608.73 1292.87   1
  -1  17  -4 3407.77 1226.63   1
   1  17  -4 2316.43 818.372   1
  -1 -17  -4 3789.22 1589.86   1
  -1  17   5 962.398 448.205   1
   1  17   5 487.387 239.638   1
  -1  17  -5 488.376 245.958   1
   1  17  -5 299.542  185.51   1
  -1  17  -5 1156.25 561.857   1
   1  17  -5 975.907 510.407   1
  -1 -17  -5 2196.47 1070.86   1
   1 -17  -5 813.478 1810.66   1
  -1  17   6 4445.97 458.049   1
   1  17   6 4323.77 453.015   1
  -1  17  -6 4255.86 423.579   1
   1  17  -6 4107.11 426.535   1
  -1  17  -6 5695.65  723.56   1
   1  17  -6 4090.02 1960.87   1
  -1 -17  -6 3143.39 1270.80   1
   1 -17  -6 1951.66 2141.83   1
  -1  17   7 1099.18 555.646   1
   1  17   7 1576.16 757.005   1
  -1  17  -7 747.012 395.776   1
   1  17  -7 1329.54 649.904   1
  -1  17  -7 941.252 615.023   1
  -1 -17  -7 2963.88 1624.77   1
   1 -17  -7-679.003 1505.50   1
  -1  17   8 277.735 227.865   1
   1  17   8 613.591 315.672   1
  -1  17  -8 29.2714 112.302   1
   1  17  -8-44.4927  149.54   1
  -1  17  -8 1059.48  654.75   1
  -1 -17  -8 424.927 451.144   1
   1 -17  -8-538.015 1259.42   1
  -1  17   9 6187.42 745.707   1
   1  17   9 4071.09 503.618   1
  -1  17  -9 4759.46 565.503   1
   1  17  -9 5027.78 622.058   1
  -1  17  -9 4158.71  693.19   1
  -1 -17  -9 2303.97 1203.21   1
   1 -17  -9 3609.48 1187.98   1
  -1  17  10 2723.84 1294.94   1
   1  17  10 2243.70 1067.88   1
  -1  17 -10 2329.33 1095.17   1
   1  17 -10 2180.63 1052.66   1
  -1  17 -10 2939.24 726.028   1
  -1 -17 -10 1331.72 722.877   1
   1 -17 -10 3853.97 1334.16   1
  -1  17  11 2499.82 1185.56   1
   1  17  11 2156.96 1030.01   1
  -1  17 -11 1797.48 851.603   1
   1  17 -11 1777.75 867.733   1
  -1  17 -11 1331.16 680.438   1
  -1 -17 -11 955.424 580.989   1
   1 -17 -11 4852.35 1662.27   1
  -1  17  12 4970.93 854.498   1
   1  17  12 3814.93 768.348   1
  -1  17 -12 5203.35  866.48   1
   1  17 -12 6473.25 1103.74   1
  -1  17 -12 6063.21 1102.34   1
   1 -17 -12 2375.06 1230.14   1
  -1  17  13 3072.27  559.29   1
   1  17  13 3528.12 636.039   1
  -1  17 -13 2992.67 524.783   1
   1  17 -13 2217.39 861.225   1
  -1  17 -13 2966.82 656.241   1
   1  17 -13 3248.12 701.959   1
  -1 -17 -13 2157.71 891.001   1
   1 -17 -13 1559.85 1300.66   1
  -1  17  14 301.989 201.901   1
   1  17  14 952.959  511.67   1
  -1  17 -14 711.469 313.801   1
   1  17 -14 863.272 417.375   1
  -1  17 -14 816.362  427.31   1
   1  17 -14  749.56 464.939   1
  -1 -17 -14  693.40 368.068   1
   1 -17 -14 2604.32  888.61   1
  -1  17  15 1620.79 784.868   1
   1  17  15 2214.75 1037.34   1
  -1  17 -15 1396.55 660.775   1
   1  17 -15 1957.08 920.905   1
  -1  17 -15 1534.01  808.94   1
   1  17 -15 1900.64 936.096   1
  -1 -17 -15 2118.00 1040.08   1
   1 -17 -15 283.458 595.919   1
  -1  17  16 4006.04 1020.67   1
   1  17  16 3179.58 790.028   1
  -1  17 -16 3881.98 943.574   1
   1  17 -16 3617.59 880.533   1
  -1  17 -16 2989.11 830.844   1
   1  17 -16 1960.16 1054.01   1
  -1 -17 -16 5112.73 1308.86   1
   1 -17 -16 2770.62 847.137   1
  -1  17  17 1081.59 521.858   1
   1  17  17 2046.37 716.513   1
   1  17 -17 2658.33 910.332   1
  -1  17 -17 750.214 474.099   1
   1  17 -17 3026.71 1084.65   1
  -1 -17 -17 1445.04 791.482   1
   1 -17 -17  939.71 631.704   1
  -1  17  18 461.573  353.64   1
   1  17  18 310.997 272.101   1
   1  17 -18 115.092 171.578   1
  -1  17 -18 1057.69 611.297   1
   1  17 -18 383.677 349.071   1
  -1 -17 -18 305.077 345.503   1
   1 -17 -18 651.945 642.531   1
  -1  17  19 852.504 499.327   1
   1  17  19 9.65797 129.608   1
   1  17 -19 904.434  535.57   1
  -1  17 -19 1406.13 844.965   1
   1  17 -19-21.7389  232.52   1
   1 -17 -19 1410.70  913.26   1
  -1  17  20 323.713  242.44   1
   1  17  20 558.285 318.071   1
   1  17 -20  958.62  477.90   1
  -1  17 -20 2369.85  924.29   1
   1  17 -20 727.461 399.888   1
   1 -17 -20 277.663 472.702   1
  -1  17  21 3548.77 1237.19   1
   1  17  21 4547.11 1574.08   1
   1  17 -21 4222.44 1456.08   1
  -1  17 -21 3513.95 1273.62   1
   1  17 -21 4910.63 1734.42   1
   1 -17 -21 3589.54 1388.33   1
  -1  17  22 882.989 630.578   1
   1  17  22 2181.39 1079.93   1
   1  17 -22 729.968 498.007   1
  -1  17 -22 492.391 501.514   1
   1  17 -22 1428.65 785.032   1
   1 -17 -22 1066.31 865.429   1
  -1  17  23 1200.28 665.985   1
   1  17  23 742.769 447.033   1
   1  17 -23 1062.90  576.77   1
  -1  17 -23 2351.51 1173.32   1
   1  17 -23 1426.09 806.654   1
   1 -17 -23 1024.98 905.315   1
  -1  17  24 660.505 414.067   1
   1  17  24 320.751 289.009   1
   1  17 -24-4.90914  123.58   1
  -1  17 -24 594.024 491.813   1
   1  17 -24-187.845 256.606   1
   1 -17 -24 193.595 393.819   1
  -1  17  25-44.9194 188.455   1
   1  17 -25 65.0072  120.37   1
  -1  17 -25  354.99 430.047   1
   1  17 -25-174.651 260.949   1
   1 -17 -25 641.305 450.695   1
  -1  17  26 114.717  210.24   1
   1  17 -26 398.264 380.642   1
   1 -17 -26-5.85683 364.818   1
   1  17 -27 1643.96 1100.94   1
  -1  18   0-157.673 156.092   1
   1  18   0 93.5476 132.637   1
   1  18   0-12.7805 169.562   1
  -1  18   0 1383.89  701.34   1
  -1  18   1 207.052 178.793   1
  -1  18  -1 814.543 446.431   1
   1  18   1  333.82 201.255   1
   1  18  -1 247.281 169.083   1
   1  18   1 632.912 320.995   1
  -1  18   1 1167.45 627.693   1
   1  18  -1 141.749 163.204   1
  -1  18  -1 682.485 411.454   1
  -1  18   2 1014.56 527.576   1
  -1  18  -2 914.513 479.602   1
   1  18   2 614.325 316.602   1
   1  18  -2 1293.59 628.653   1
  -1  18   2 1601.35 800.026   1
   1  18  -2 1379.98 699.594   1
  -1  18  -2 431.603 332.212   1
  -1  18   3 289.546 200.031   1
  -1  18  -3 288.619 207.264   1
   1  18   3 63.2593  122.08   1
   1  18  -3-174.072 127.759   1
  -1  18   3 396.635 372.218   1
  -1  18  -3 694.598 428.001   1
   1  18  -3 167.179 178.291   1
  -1  18   4 627.873 319.272   1
  -1  18  -4 517.212 290.308   1
   1  18   4 762.029 398.268   1
   1  18  -4  679.82 374.504   1
  -1  18   4 747.908 429.995   1
  -1  18  -4 185.138 279.431   1
   1  18  -4 894.806 507.743   1
  -1 -18  -4 2121.42 1251.31   1
  -1  18   5 4265.33 534.371   1
   1  18   5 4861.83  582.79   1
  -1  18  -5 4557.18 592.639   1
   1  18  -5 4368.96 526.317   1
  -1  18  -5 4136.56 667.161   1
   1  18  -5 5025.14 638.188   1
  -1 -18  -5 2541.31 1329.07   1
   1 -18  -5 4490.56 1878.80   1
  -1  18   6 201.155 170.973   1
   1  18   6 1007.79 502.415   1
  -1  18  -6 158.798 164.252   1
   1  18  -6 669.063  379.13   1
  -1  18  -6 1898.05 1019.52   1
   1  18  -6  686.28 388.569   1
  -1 -18  -6 503.453 604.045   1
  -1  18   7 5738.75 1118.73   1
   1  18   7 5679.94 1078.50   1
  -1  18  -7 5384.23 1053.15   1
   1  18  -7 5745.69 1107.69   1
  -1  18  -7 5534.62 1159.24   1
   1  18  -7 7839.21 1499.46   1
  -1 -18  -7 7882.49 1761.06   1
   1 -18  -7 3357.83 1558.05   1
  -1  18   8 4237.95 831.977   1
   1  18   8 5051.51  970.30   1
  -1  18  -8 4316.65 830.855   1
   1  18  -8 3749.85 740.921   1
  -1  18  -8 5114.70 1055.55   1
   1  18  -8 4695.98 922.012   1
  -1 -18  -8 2359.80 1219.38   1
   1 -18  -8 4686.75 1520.85   1
  -1  18   9 5969.52 1139.89   1
   1  18   9 7381.61 1404.79   1
  -1  18  -9 7032.86 1327.42   1
   1  18  -9 5346.04 1037.79   1
  -1  18  -9 7720.13 1538.53   1
   1  18  -9 5568.79 1081.91   1
   1 -18  -9 5074.76 1743.88   1
  -1  18  10 799.376 468.021   1
   1  18  10 497.793 315.442   1
  -1  18 -10  738.65 405.546   1
   1  18 -10 318.678 289.253   1
  -1  18 -10 812.137 508.957   1
   1  18 -10 118.339 172.909   1
   1 -18 -10 3967.67 1450.25   1
  -1  18  11 7155.66 1207.18   1
   1  18  11 7004.56 1182.38   1
  -1  18 -11 5905.48 980.118   1
   1  18 -11 6481.99 1108.74   1
  -1  18 -11 5742.64 1070.83   1
   1  18 -11 7076.71 1223.53   1
   1 -18 -11 5450.77 1592.41   1
  -1  18  1212124.40 2261.68   1
   1  18  1212892.10 2409.64   1
  -1  18 -1210917.70 2021.54   1
   1  18 -1212670.80 2352.79   1
  -1  18 -1213315.40 2540.90   1
   1  18 -1216857.20 8273.43   1
   1 -18 -12 7244.38 1788.24   1
  -1  18  13 5260.42 1016.97   1
   1  18  13 5631.64 1069.26   1
  -1  18 -13 6533.17 1229.54   1
   1  18 -13 4726.05 907.419   1
  -1  18 -13 5451.32 1122.94   1
   1  18 -13 6210.00 1256.24   1
   1 -18 -13 6597.48 1577.86   1
  -1  18  14 348.902 248.732   1
   1  18  14 552.541 332.209   1
  -1  18 -14 346.835 198.831   1
   1  18 -14 497.903 304.711   1
  -1  18 -14 561.095 404.497   1
   1  18 -14  513.80  336.88   1
   1 -18 -14-256.449 662.591   1
  -1  18  15 4430.41 1099.85   1
   1  18  15 2770.22 699.451   1
  -1  18 -15 4358.57 1059.63   1
   1  18 -15 3506.16 867.373   1
  -1  18 -15 2254.39 1221.95   1
   1  18 -15 2389.42 1266.08   1
   1 -18 -15 2900.80 921.032   1
  -1  18  16 2782.24 989.277   1
   1  18  16 2679.10 918.919   1
  -1  18 -16 2390.54 820.466   1
   1  18 -16 2827.34 965.153   1
  -1  18 -16 2694.61 1005.63   1
   1 -18 -16 5686.24 2115.03   1
  -1  18  17 777.835 508.382   1
   1  18  17  581.88 347.311   1
   1  18 -17 318.619 283.201   1
  -1  18 -17 2279.21 760.055   1
   1  18 -17  186.96 287.616   1
   1 -18 -17 1332.54 946.677   1
  -1  18  18 1398.91 781.993   1
   1  18  18 2020.57 1134.56   1
   1  18 -18 2056.08 1141.16   1
  -1  18 -18 3237.94 943.994   1
   1  18 -18 1125.07 725.156   1
   1 -18 -18 1994.36 1222.82   1
  -1  18  19 718.666 373.063   1
   1  18  19 422.129 307.766   1
   1  18 -19 467.889 272.613   1
  -1  18 -19 653.108 439.393   1
   1  18 -19 227.195 272.738   1
   1 -18 -19 1005.53 692.964   1
  -1  18  20 1068.10  564.12   1
   1  18  20 310.029 283.602   1
   1  18 -20 421.773 352.863   1
  -1  18 -20 1323.90 729.708   1
   1  18 -20 242.892 294.652   1
   1 -18 -20 1036.28 721.189   1
  -1  18  21 877.096 627.871   1
   1  18  21-393.748 145.106   1
   1  18 -21 655.615 471.589   1
  -1  18 -21-293.063 273.634   1
   1  18 -21 1093.75 633.874   1
   1 -18 -21 2819.53 1492.55   1
  -1  18  22 465.442 490.601   1
   1  18  22 10.7568 139.536   1
   1  18 -22 426.179  435.00   1
  -1  18 -22 2384.99 1226.47   1
   1  18 -22-129.507 246.242   1
   1 -18 -22 520.886 644.153   1
  -1  18  23 766.152 544.782   1
   1  18  23 84.0901 158.153   1
   1  18 -23  291.08 288.551   1
  -1  18 -23 1146.38 751.949   1
   1  18 -23 410.556 412.692   1
   1 -18 -23 900.528 564.295   1
  -1  18  24 5160.80 3323.86   1
   1  18  24 3361.23 2171.50   1
   1  18 -24 4743.53 3043.43   1
  -1  18 -24 4808.40 3131.21   1
   1  18 -24 2218.80 1447.16   1
   1 -18 -24 3809.37 2508.32   1
  -1  18  25  596.20 343.303   1
   1  18 -25 96.8079 129.517   1
   1  18 -25 498.725 403.722   1
   1 -18 -25 882.974 724.182   1
   1  18 -26 1405.79 733.794   1
   1 -18 -26 854.979  697.99   1
  -1  19   0 1443.92 717.956   1
   1  19   0 2520.62 1194.38   1
  -1  19   0 1786.95 915.449   1
  -1  19   1 2582.52 1232.03   1
  -1  19  -1 2699.96 1287.26   1
   1  19   1 2395.89 1130.16   1
   1  19  -1 2921.49 583.206   1
  -1  19   1 2648.44 1269.66   1
  -1  19  -1 1050.16 535.858   1
  -1  19   2 3676.09 739.126   1
  -1  19  -2 2445.85 1161.85   1
   1  19  -2 2238.64 1057.26   1
  -1  19   2 1960.01 935.835   1
  -1  19  -2 2006.94 974.378   1
  -1  19   3 891.076 463.172   1
  -1  19  -3 308.529  223.17   1
   1  19   3-99.7358 124.669   1
   1  19  -3 663.971 351.616   1
  -1  19   3 622.406 358.498   1
  -1  19  -3 350.098 321.728   1
  -1  19   410776.10 2073.76   1
  -1  19  -411114.70 2087.61   1
   1  19   410656.40 1999.64   1
   1  19  -411376.90 2138.77   1
  -1  19   411351.70 2490.69   1
  -1  19  -410284.70 1985.75   1
  -1  19   5 6222.36 1196.11   1
  -1  19  -5 6567.77 1251.51   1
   1  19   5 7484.49 1416.30   1
   1  19  -5 7080.40 1344.71   1
  -1  19  -5 8631.96 1699.23   1
   1 -19  -5 3019.68 1599.23   1
  -1  19   6 297.989 211.126   1
   1  19   6 74.9859 127.568   1
  -1  19  -6 68.8825 132.129   1
   1  19  -6 773.298 436.831   1
  -1  19  -6 931.355 610.224   1
   1 -19  -6 2314.28 1938.96   1
  -1  19   7 1404.57 582.407   1
   1  19   7 1399.37 551.618   1
  -1  19  -7 1377.49 544.754   1
   1  19  -7 1699.92 689.395   1
  -1  19  -7 407.382 369.336   1
   1 -19  -7 1490.88 1312.11   1
  -1  19   8 2619.91 1010.46   1
   1  19   8 2772.19 1132.54   1
  -1  19  -8 1991.74 755.811   1
   1  19  -8 2162.96 835.164   1
  -1  19  -8 2037.44 907.193   1
   1  19  -8 2293.05 894.974   1
  -1  19   9 177.502 182.219   1
   1  19   9 729.981 433.034   1
  -1  19  -9 163.744 161.288   1
   1  19  -9  650.28 384.078   1
  -1  19  -9 10.6166 268.685   1
   1 -19  -9 2610.63 1309.47   1
  -1  19  10 1342.97 651.886   1
   1  19  10 1917.69 909.569   1
  -1  19 -10 2172.04 1012.30   1
   1  19 -10 1258.42 630.782   1
  -1  19 -10 564.136 353.346   1
   1  19 -10 261.483 213.502   1
   1 -19 -10 625.063 846.517   1
  -1  19  11 972.611 496.913   1
   1  19  11 754.595 370.755   1
  -1  19 -11 980.056 476.586   1
   1  19 -11 860.961 416.864   1
  -1  19 -11 1095.54 574.944   1
   1  19 -11 354.557 245.685   1
   1 -19 -11 2470.43 1396.78   1
  -1  19  12 278.922 218.753   1
   1  19  12 122.069  165.31   1
  -1  19 -12 956.688 512.348   1
   1  19 -12 410.143 249.328   1
  -1  19 -12 920.418 549.518   1
   1  19 -12  892.20  535.09   1
   1 -19 -12  173.34 775.788   1
  -1  19  13 783.231  462.07   1
   1  19  13 1479.65 787.408   1
  -1  19 -13 926.658 500.137   1
   1  19 -13 976.579 530.009   1
  -1  19 -13 1066.29 615.297   1
   1  19 -13 42.7184 197.158   1
   1 -19 -13 999.444  878.17   1
  -1  19  14 4406.44 1488.03   1
   1  19  14 4073.48 1375.99   1
  -1  19 -14 2980.84 1011.01   1
   1  19 -14 4098.55 1373.53   1
  -1  19 -14 5755.45 1981.90   1
   1  19 -14 2109.63 762.345   1
   1 -19 -14 989.673 853.374   1
  -1  19  15-81.4499 192.189   1
   1  19  15 121.313 179.479   1
  -1  19 -15 108.502 125.549   1
   1  19 -15 214.912 186.033   1
  -1  19 -15 664.089 608.106   1
   1  19 -15 752.049  461.49   1
   1 -19 -15 1920.62 1306.00   1
  -1  19  16 317.452 351.923   1
   1  19  16 453.135 412.034   1
   1  19 -16 493.007 418.999   1
  -1  19 -16 420.046 459.883   1
   1  19 -16 392.209  392.53   1
   1 -19 -16-126.864  705.76   1
  -1  19  17 5473.11 1862.79   1
   1  19  17 6903.19 2328.14   1
   1  19 -17 5839.58 1965.32   1
  -1  19 -17 5707.51 1989.99   1
   1  19 -17 5806.82 2004.49   1
   1 -19 -17 5498.45 2033.48   1
  -1  19  18 1257.28 620.954   1
   1  19  18-68.0548 160.421   1
   1  19 -18 705.653 345.803   1
  -1  19 -18 1455.69  838.89   1
   1  19 -18 949.364 496.636   1
   1 -19 -18 1161.09 734.276   1
  -1  19  19 1246.81 679.135   1
   1  19  19 1209.98 645.815   1
   1  19 -19 1475.61 763.395   1
  -1  19 -19 745.675 449.143   1
   1  19 -19  742.96 426.412   1
   1 -19 -19 1115.81 799.649   1
  -1  19  20 50.8336 179.596   1
   1  19  20 574.124 427.523   1
   1  19 -20 853.074 604.645   1
  -1  19 -20-24.6397 281.589   1
   1  19 -20 526.056 442.617   1
   1 -19 -20 1011.88 711.667   1
  -1  19  21 2874.93 1352.71   1
   1  19  21 1312.45 710.158   1
   1  19 -21 2824.76 1304.49   1
  -1  19 -21 2572.63 1252.24   1
   1  19 -21 335.045 411.003   1
   1 -19 -21 2351.82 1142.75   1
  -1  19  22 153.731 259.776   1
   1  19  22-29.3915 154.759   1
   1  19 -22 763.629 437.906   1
  -1  19 -22  367.89 434.489   1
   1  19 -22-383.725 257.721   1
   1 -19 -22 2991.46 1593.19   1
  -1  19  23 441.016 352.866   1
   1  19  23 323.055 234.954   1
   1  19 -23 984.248 683.994   1
  -1  19 -23 89.7584  348.65   1
   1  19 -23 1137.00 671.651   1
   1 -19 -23  777.05 570.537   1
   1  19  24 892.021 633.681   1
   1  19 -24 830.056 593.302   1
   1  19 -24 1026.31 778.508   1
   1 -19 -24 1837.90 1307.18   1
   1  19 -25 1270.11 673.403   1
   1 -19 -25 2149.78 1530.06   1
  -1  20   0  230.78 219.803   1
   1  20   0-83.0694 126.758   1
  -1  20   0-178.969 156.642   1
  -1  20   1 1052.14 464.867   1
  -1  20  -1  358.73 256.588   1
   1  20   1 532.132 308.605   1
   1  20  -1 1089.18 424.858   1
  -1  20   1  420.71  291.05   1
  -1  20  -1  624.48 359.044   1
  -1  20   2 925.119 450.946   1
  -1  20  -2 126.986 174.277   1
   1  20   2-94.1344 134.011   1
   1  20  -2 172.424 157.135   1
  -1  20   2-2.06041 177.635   1
  -1  20  -2 391.541 323.758   1
  -1  20   3 114.247 190.747   1
  -1  20  -3 298.522 270.827   1
   1  20   3  396.72 254.669   1
   1  20  -3 589.143 343.052   1
  -1  20   3 596.637 375.503   1
  -1  20  -3 711.325 451.872   1
  -1  20   4  693.50 392.285   1
   1  20   4 1613.81 630.438   1
  -1  20  -4 713.218 418.652   1
   1  20  -4 986.759 429.762   1
  -1  20   4 729.065 435.079   1
  -1  20  -4 1057.91 482.584   1
  -1  20   5 2302.10  901.44   1
  -1  20  -5 2384.16 909.633   1
   1  20   5 2140.48  833.51   1
   1  20  -5 1884.94 740.707   1
  -1  20  -5 1295.12 621.722   1
   1 -20  -5 4160.79 1485.52   1
  -1  20   6 1833.99 748.543   1
   1  20   6 489.636 292.733   1
  -1  20  -6 1434.88 578.593   1
   1  20  -6 573.291 384.403   1
  -1  20  -6 1166.82 518.819   1
   1 -20  -6 626.173 1587.85   1
  -1  20   7 3043.94 644.832   1
   1  20   7 2585.39 522.008   1
  -1  20  -7 2619.49 514.885   1
   1  20  -7 3677.96 752.024   1
  -1  20  -7 3337.51 801.104   1
   1 -20  -7 3681.14 1229.27   1
  -1  20   8 3469.92  733.06   1
   1  20   8 3560.75 713.897   1
  -1  20  -8 2597.08 501.917   1
   1  20  -8 3409.01 708.736   1
  -1  20  -8 998.263 553.124   1
   1 -20  -8 1429.02 1162.79   1
  -1  20   9 2569.73 1278.36   1
   1  20   9 3162.03 643.008   1
  -1  20  -9 2033.43 946.112   1
   1  20  -9 2828.41 605.271   1
  -1  20  -9 2047.07 1026.16   1
   1 -20  -9 3077.50 1038.55   1
  -1  20  10 553.235 326.719   1
   1  20  10 399.769  261.72   1
  -1  20 -10 872.092 481.971   1
   1  20 -10 773.139 434.071   1
  -1  20 -10 756.211 458.754   1
   1 -20 -10 -802.51 884.412   1
  -1  20  11 1182.94 653.273   1
   1  20  11 1486.38 793.903   1
  -1  20 -11 919.644 500.892   1
   1  20 -11 1439.45  759.87   1
  -1  20 -11 1583.98 899.968   1
   1 -20 -11 2974.55 1419.62   1
  -1  20  12 1117.48 532.698   1
   1  20  12 1621.19 792.526   1
  -1  20 -12 2221.14 763.427   1
   1  20 -12 1880.30 860.007   1
  -1  20 -12 3275.91 1159.04   1
   1 -20 -12 5711.38 2474.84   1
  -1  20  13 6778.78 2279.02   1
   1  20  13 6085.43 2049.14   1
  -1  20 -13 6155.80 2047.40   1
   1  20 -13 6209.82 2103.38   1
  -1  20 -13 7161.95 2433.94   1
   1 -20 -13 3536.08 1484.80   1
  -1  20  14 1432.38 830.349   1
   1  20  14 1076.02 577.207   1
  -1  20 -14 930.648 525.429   1
   1  20 -14 1251.19 709.039   1
  -1  20 -14 2091.87 1232.04   1
   1 -20 -14 1742.19 1270.31   1
  -1  20  15 841.042 530.652   1
   1  20  15 318.733 295.453   1
  -1  20 -15  113.52 130.253   1
   1  20 -15 471.119 376.933   1
  -1  20 -15 331.445 413.717   1
   1 -20 -15-723.279  608.55   1
  -1  20  16 686.316 427.218   1
   1  20  16-43.8572 171.478   1
   1  20 -16-46.8644 147.484   1
  -1  20 -16 351.716 367.025   1
   1 -20 -16 1080.72 793.729   1
  -1  20  17 1440.82 775.935   1
   1  20  17  287.12 274.721   1
   1  20 -17  555.76 295.479   1
  -1  20 -17 408.035  543.73   1
   1 -20 -17 2312.00 1139.30   1
  -1  20  18 776.535 447.703   1
   1  20  18-42.0956 148.326   1
   1  20 -18 95.6609  152.05   1
  -1  20 -18 602.824 486.828   1
   1 -20 -18 2872.15 1237.70   1
  -1  20  19 806.426 567.598   1
   1  20  19 1970.37 968.656   1
   1  20 -19 1843.53 913.651   1
  -1  20 -19 770.317 639.869   1
   1 -20 -19 2813.76 1547.29   1
  -1  20  20  951.33 530.573   1
   1  20  20 469.387 482.902   1
   1  20 -20 1130.07 613.264   1
  -1  20 -20  610.15 454.888   1
   1 -20 -20-25.2758 479.416   1
  -1  20  21 869.318 447.061   1
   1  20  21 369.648 326.533   1
   1  20 -21 496.557  422.19   1
  -1  20 -21 726.947 527.498   1
   1 -20 -21 1294.02  745.71   1
  -1  20  22 310.533 267.804   1
   1  20  22 1237.79 631.177   1
   1  20 -22 1055.81 729.962   1
  -1  20 -22 474.055 450.503   1
   1 -20 -22 224.752 469.079   1
   1  20  23 1337.70 678.158   1
   1  20 -23 873.471 610.698   1
  -1  20 -23 478.842 437.572   1
   1 -20 -23 2120.26 1471.61   1
   1  20  24 -12.829 167.553   1
   1  20 -24 661.927 351.725   1
   1 -20 -24 -196.86 378.581   1
  -1  21   0 4072.09 812.082   1
   1  21   0 3839.06 748.472   1
  -1  21   0 4318.79  908.56   1
  -1  21   1 3769.91 772.637   1
  -1  21  -1 3578.43 725.172   1
   1  21   1 3053.14 604.832   1
   1  21  -1 3760.90 737.255   1
  -1  21   1 2233.10 1093.18   1
  -1  21  -1 3593.40 760.722   1
  -1  21   2 850.021 430.384   1
  -1  21  -2 1265.45 618.101   1
   1  21   2 777.487 346.168   1
   1  21  -2 571.706 276.886   1
  -1  21   2  245.46 167.803   1
  -1  21  -2 1572.34 815.939   1
  -1  21   3 1305.91  663.16   1
  -1  21  -3 711.161  328.41   1
   1  21   3 1254.90  626.23   1
   1  21  -3 1701.70 825.321   1
  -1  21   3 1582.49  807.52   1
  -1  21  -3 875.948 442.884   1
  -1  21   4 2218.61 1113.20   1
  -1  21  -4 3154.67 612.956   1
   1  21   4 2561.41 1277.31   1
   1  21  -4 3082.92 615.544   1
  -1  21   4 4455.88 962.335   1
  -1  21  -4 3518.17 814.708   1
  -1  21   5 226.071 151.441   1
   1  21   5 1214.33 596.835   1
  -1  21  -5 719.777 328.806   1
   1  21  -5 368.513 232.154   1
  -1  21  -5 1775.26 920.849   1
   1 -21  -5 3707.97 1504.24   1
  -1  21   6 3520.19 741.531   1
   1  21   6 3346.28 657.051   1
  -1  21  -6 3758.10 718.663   1
   1  21  -6 3774.96  748.60   1
  -1  21  -6 4238.97 949.253   1
   1 -21  -6 4712.22 1813.53   1
  -1  21   7 1114.80 642.043   1
   1  21   7 984.496 532.416   1
  -1  21  -7 529.746 289.434   1
   1  21  -7 958.683 550.405   1
  -1  21  -7  503.03 385.528   1
  -1  21   8 494.422  308.69   1
   1  21   8-11.4989 163.895   1
  -1  21  -8 551.229 326.047   1
   1  21  -8  726.08 425.877   1
  -1  21  -8 501.601 383.204   1
   1 -21  -8 4058.88 2133.88   1
  -1  21   9 209.756 223.063   1
   1  21   9 43.1202 173.574   1
  -1  21  -9 142.487 157.273   1
   1  21  -9 39.6119 148.755   1
  -1  21  -9 1394.06 765.667   1
   1 -21  -9-31.8389 1006.50   1
  -1  21  10 1332.19 647.075   1
   1  21  10 1595.29 752.504   1
  -1  21 -10 1929.66 889.423   1
   1  21 -10 1948.12 1453.34   1
  -1  21 -10 156.276 294.439   1
   1 -21 -10 2447.97 1420.32   1
  -1  21  11 2562.25  894.94   1
   1  21  11 1100.56 520.357   1
  -1  21 -11 1870.04 854.443   1
   1  21 -11 1715.90 785.275   1
  -1  21 -11 2069.56  854.95   1
   1 -21 -11 1237.99 1270.03   1
  -1  21  12 4337.54 1068.43   1
   1  21  12 2073.38 1148.26   1
  -1  21 -12 2509.30 616.883   1
   1  21 -12 2025.99 1122.15   1
  -1  21 -12 1554.19 943.497   1
   1 -21 -12 5014.44 1727.04   1
  -1  21  13 962.993 609.662   1
   1  21  13 413.035 313.225   1
  -1  21 -13 1202.36 677.374   1
   1  21 -13 1065.45 594.294   1
  -1  21 -13 1640.65 992.115   1
   1 -21 -13 1032.60 960.669   1
  -1  21  14 1778.80 864.156   1
   1  21  14 1056.46 841.461   1
  -1  21 -14 1407.25 655.569   1
   1  21 -14 1719.02 793.044   1
  -1  21 -14 560.583 431.426   1
   1 -21 -14-178.593 653.426   1
  -1  21  15 4853.05 1663.00   1
   1  21  15 4210.20 1435.76   1
   1  21 -15 3786.76 1329.06   1
  -1  21 -15 3877.15 1370.81   1
   1 -21 -15 2973.77 1415.35   1
  -1  21  16 56.1384 218.335   1
   1  21  16 475.066 401.014   1
   1  21 -16 405.365 350.674   1
  -1  21 -16  702.34 431.021   1
   1 -21 -16 489.244 747.032   1
  -1  21  17 4074.68 1985.91   1
   1  21  17 2092.65 1021.37   1
   1  21 -17 3173.33 1540.27   1
  -1  21 -17 2419.05 1225.56   1
   1 -21 -17 2161.77 1221.40   1
  -1  21  18 453.714 534.603   1
   1  21  18 226.018 263.533   1
   1  21 -18 225.058 253.628   1
  -1  21 -18-217.882 272.084   1
   1 -21 -18 3823.37 1956.19   1
  -1  21  19 377.178 431.428   1
   1  21  19 707.556 439.908   1
   1  21 -19 87.7907 157.436   1
  -1  21 -19 297.841 408.469   1
   1 -21 -19-754.331 568.536   1
  -1  21  20 95.2943 249.101   1
   1  21  20 31.1825 154.164   1
   1  21 -20 409.156 365.784   1
  -1  21 -20 841.386 649.555   1
   1 -21 -20 772.245 651.562   1
  -1  21  21 1350.44 721.807   1
   1  21  21 1240.38 628.478   1
   1  21 -21 1916.29 1239.68   1
  -1  21 -21 1043.04 827.406   1
   1  21  22 1254.49 645.816   1
   1  21 -22 926.037 645.086   1
  -1  21 -22 2115.32 1430.43   1
   1 -21 -22 2849.53 1917.46   1
   1  21  23  766.32 480.057   1
   1  21 -23-94.7462 116.096   1
   1 -21 -23 378.148 463.268   1
  -1  22   0 247.664 191.913   1
   1  22   0 102.976 151.817   1
  -1  22   0-292.148  267.86   1
  -1  22   1 7983.74 1909.62   1
  -1  22  -1 7687.72 1836.10   1
   1  22   1 6288.31 1519.88   1
   1  22  -1 6573.31 1576.84   1
  -1  22   1 7459.54 1982.43   1
  -1  22  -1 8883.04 2377.78   1
  -1  22   2 1467.04 800.924   1
  -1  22  -2 2012.52 1054.17   1
   1  22   2 1068.78 586.941   1
   1  22  -2 1262.51 690.343   1
  -1  22   2 1555.49 882.403   1
  -1  22  -2 1084.08 614.104   1
  -1  22   3 1960.44 1038.95   1
  -1  22  -3 2026.81 1057.27   1
   1  22   3 797.043 451.297   1
   1  22  -3 773.046 418.311   1
  -1  22   3 1440.00 797.768   1
  -1  22  -3 571.227 385.191   1
  -1  22   4 871.458 488.557   1
  -1  22  -4 449.501 292.279   1
   1  22   4 1125.34 601.168   1
   1  22  -4 1259.25 695.231   1
  -1  22   4 1254.88 719.016   1
  -1  22  -4 748.979 456.408   1
  -1  22   5 5157.35 1436.93   1
   1  22   5 6573.60 1573.46   1
  -1  22  -5 5725.63 1373.41   1
   1  22  -5 7734.16 1854.55   1
  -1  22  -5 5738.46 1451.41   1
   1 -22  -5 3122.22 1959.65   1
  -1  22   6 877.141 414.151   1
   1  22   6 1027.72 512.005   1
  -1  22  -6 456.186 318.803   1
   1  22  -6 1255.85  608.63   1
  -1  22  -6 788.524 438.914   1
   1 -22  -6 8360.02 3414.46   1
  -1  22   7 415.479 329.405   1
   1  22   7 301.691 260.611   1
  -1  22  -7 395.127 286.435   1
   1  22  -7 517.993 367.021   1
  -1  22  -7 823.869 452.864   1
   1 -22  -7 2756.03 1722.12   1
  -1  22   8 4790.00 1622.42   1
   1  22   8 4346.94 1471.61   1
  -1  22  -8 4338.00 1465.12   1
   1  22  -8 5404.06 1811.64   1
  -1  22  -8 3669.13 1273.42   1
   1 -22  -8 875.136 1337.99   1
  -1  22   9 3502.11 853.038   1
   1  22   9 4421.22 1066.85   1
  -1  22  -9 3742.29 891.637   1
   1  22  -9 3706.22 887.877   1
  -1  22  -9 2914.36 764.808   1
   1 -22  -9 3403.61 1364.94   1
  -1  22  10 851.127 534.565   1
   1  22  10 623.667 414.262   1
  -1  22 -10 716.382  414.09   1
   1  22 -10 468.808 374.926   1
  -1  22 -10 162.474 293.293   1
   1 -22 -10-1567.78 962.307   1
  -1  22  11 6761.63 1590.88   1
   1  22  11 6060.59 1427.16   1
  -1  22 -11 5468.84 1269.66   1
   1  22 -11 5686.54 1340.26   1
  -1  22 -11 5499.76 1377.04   1
   1 -22 -11 5301.42 1702.03   1
  -1  22  12 1508.75 736.397   1
   1  22  12 1591.17 777.457   1
  -1  22 -12 2146.36 748.328   1
   1  22 -12 1668.97 770.022   1
  -1  22 -12 887.359 495.688   1
   1 -22 -12 6881.58 2568.42   1
  -1  22  13-426.639 246.648   1
   1  22  13 1250.59 609.908   1
  -1  22 -13 158.026 138.875   1
   1  22 -13-71.8084 138.579   1
  -1  22 -13 243.378 328.829   1
   1 -22 -13 239.096 730.089   1
  -1  22  14 1108.90 644.334   1
   1  22  14 491.095 409.952   1
  -1  22 -14 1370.25 714.378   1
   1  22 -14 596.977 321.143   1
  -1  22 -14 1366.63 799.152   1
   1 -22 -14 1525.47 1089.01   1
  -1  22  15 826.214 584.365   1
   1  22  15 141.319  183.34   1
   1  22 -15 212.843 235.609   1
  -1  22 -15 134.888  272.39   1
   1 -22 -15 359.694 829.901   1
  -1  22  16 726.381 522.604   1
   1  22  16 1335.62 727.511   1
   1  22 -16 1395.43 752.846   1
  -1  22 -16 1003.27 646.762   1
   1 -22 -16 2242.83 1256.88   1
  -1  22  17 473.035 504.709   1
   1  22  17-121.387 156.011   1
   1  22 -17 685.984 406.692   1
  -1  22 -17 212.988 352.912   1
   1 -22 -17 100.293  585.14   1
  -1  22  18 14.2877  206.60   1
   1  22  18-63.6834 162.496   1
   1  22 -18 425.722 362.844   1
  -1  22 -18 262.189 349.767   1
   1 -22 -18 1091.28 740.244   1
  -1  22  19-240.993 226.093   1
   1  22  19 467.959  346.31   1
   1  22 -19 268.546 195.782   1
  -1  22 -19 923.217 743.246   1
   1 -22 -19 807.778 726.697   1
   1  22  20 267.108 213.947   1
   1  22 -20 307.905  228.89   1
  -1  22 -20 1130.13 626.592   1
   1 -22 -20 81.4885 448.543   1
   1  22  21 667.181 403.726   1
   1  22 -21  543.42 390.279   1
  -1  22 -21 1411.26 829.924   1
   1 -22 -21 2572.22 1774.66   1
   1  22  22 643.873 399.161   1
   1  22 -22-255.481 118.064   1
   1 -22 -22 309.517 473.941   1
  -1  23   0 215.862 195.987   1
   1  23   0  572.51 426.099   1
  -1  23   0 2047.70  798.51   1
  -1  23   1 505.464 361.211   1
  -1  23  -1 980.941 477.812   1
   1  23   1 685.372 461.957   1
   1  23  -1 732.481  366.86   1
  -1  23   1 989.067 573.184   1
  -1  23  -1 1211.71 612.366   1
  -1  23   2 389.203 291.799   1
  -1  23  -2 519.176 353.543   1
   1  23   2 292.222 252.522   1
   1  23  -2 142.517 185.975   1
  -1  23   2 969.945 511.509   1
  -1  23  -2 557.605 369.945   1
  -1  23   3 448.475 328.226   1
  -1  23  -3 848.314 452.054   1
   1  23   3-59.5913 111.985   1
   1  23  -3 570.243 427.432   1
  -1  23   3 325.009 227.676   1
  -1  23  -3  713.74 594.266   1
  -1  23   4 3406.84 882.985   1
  -1  23  -4 3215.50  794.82   1
   1  23   4 2646.73 656.612   1
   1  23  -4 4531.41 1097.76   1
  -1  23  -4 3129.55 810.485   1
  -1  23   5 1593.99 903.588   1
  -1  23  -5 349.709 301.566   1
   1  23   5  837.29 522.041   1
   1  23  -5  972.54 552.487   1
  -1  23  -5-354.087 251.479   1
   1 -23  -5 1376.18 1647.56   1
  -1  23   6 67.3119 183.257   1
   1  23   6 48.4328 178.114   1
  -1  23  -6 341.364  298.26   1
   1  23  -6 389.187 329.339   1
  -1  23  -6 1835.96 1088.64   1
   1 -23  -6 338.481 1717.65   1
  -1  23   7 528.393 430.654   1
   1  23   7 1296.38 741.509   1
  -1  23  -7 1019.62 589.731   1
   1  23  -7 1458.07 818.935   1
  -1  23  -7 290.396 337.466   1
   1 -23  -7  252.41 1078.77   1
  -1  23   8 2070.20 1161.36   1
   1  23   8 2467.06 629.309   1
  -1  23  -8 3328.02 797.314   1
   1  23  -8 2183.90 1143.43   1
  -1  23  -8 1868.92 1084.99   1
   1 -23  -8 4735.88 1439.06   1
  -1  23   9 217.862 206.206   1
   1  23   9 636.487 325.825   1
  -1  23  -9  96.266 122.075   1
   1  23  -9  628.84 326.785   1
  -1  23  -9 55.5427 261.794   1
   1 -23  -9 3093.45 1591.23   1
  -1  23  10 928.884 454.362   1
   1  23  10 727.093 389.251   1
  -1  23 -10 1470.62 678.949   1
   1  23 -10 693.916 344.365   1
  -1  23 -10 1545.63 808.828   1
   1 -23 -10 828.376 953.629   1
  -1  23  11 922.911 466.851   1
   1  23  11 1380.22 723.328   1
  -1  23 -11 1875.85 974.471   1
   1  23 -11 798.426 427.511   1
  -1  23 -11 1463.69 856.695   1
   1 -23 -11 1905.16 1392.70   1
  -1  23  12 567.254 333.233   1
   1  23  12 1838.65 947.675   1
  -1  23 -12 1798.28 926.137   1
   1  23 -12 1674.25 864.113   1
  -1  23 -12 539.454 395.866   1
   1 -23 -12 1410.09 1172.14   1
  -1  23  13 390.583 380.563   1
   1  23  13 1443.91  794.18   1
  -1  23 -13 832.369 569.173   1
   1  23 -13 1020.77 570.124   1
  -1  23 -13 1466.66  814.45   1
   1 -23 -13 2731.73 1735.33   1
  -1  23  14 4699.00 2269.82   1
   1  23  14 5361.60 2585.91   1
   1  23 -14 4779.09 2305.94   1
  -1  23 -14 3741.23 1856.99   1
   1 -23 -14 5837.25 2984.43   1
  -1  23  15 913.049  549.36   1
   1  23  15 0.03927 155.108   1
   1  23 -15 336.347 381.934   1
  -1  23 -15 234.876 357.924   1
   1 -23 -15 2236.22 1264.79   1
  -1  23  16 3664.76 1800.16   1
   1  23  16 3719.34 1822.08   1
   1  23 -16 2378.30 1168.71   1
  -1  23 -16 1390.13  686.08   1
   1 -23 -16 2496.25 1378.94   1
  -1  23  17 225.706  255.01   1
   1  23  17 17.8786 168.371   1
   1  23 -17 267.688 250.681   1
  -1  23 -17 446.738 441.413   1
   1 -23 -17 1025.19 752.849   1
   1  23  18 1512.98 769.598   1
   1  23 -18 -32.203 135.406   1
  -1  23 -18  237.64 308.452   1
   1 -23 -18  424.69 632.327   1
   1  23  19 1025.42 734.595   1
   1  23 -19  520.06 377.882   1
  -1  23 -19 719.564 464.443   1
   1 -23 -19 823.001 763.065   1
   1  23  20 2944.55 1908.84   1
   1  23 -20 3426.19 2230.34   1
  -1  23 -20 2910.18 1935.44   1
   1 -23 -20 4828.87 3168.30   1
   1  23 -21 149.073 155.252   1
   1 -23 -21 1909.53 1319.86   1
  -1  24   0  217.95 224.927   1
   1  24   0 241.052 282.748   1
  -1  24   0 545.245 415.994   1
  -1  24   1 767.621 475.546   1
  -1  24  -1 50.2524 144.665   1
   1  24   1 820.822 498.971   1
   1  24  -1 104.384 177.108   1
  -1  24   1 651.494 430.973   1
  -1  24  -1-57.3983 232.429   1
  -1  24   2 1952.50 1550.22   1
  -1  24  -2 1392.62 654.291   1
   1  24   2 3373.50 1174.98   1
   1  24  -2 896.405 432.341   1
  -1  24   2 901.417 483.675   1
  -1  24  -2  405.03 249.296   1
  -1  24   3 2434.84  863.99   1
  -1  24  -3 1789.41  835.70   1
   1  24   3 2636.51 957.362   1
   1  24  -3 1260.49 608.391   1
  -1  24   3 779.297 394.639   1
  -1  24  -3 1007.63 485.389   1
  -1  24   4 184.227 158.296   1
   1  24   4 891.003 495.648   1
  -1  24  -4 601.337 494.339   1
   1  24  -4 1660.15  787.30   1
  -1  24  -4 894.509 473.353   1
   1 -24  -4 9426.42 3730.68   1
  -1  24   5 177.469 206.639   1
  -1  24  -5 461.182 314.619   1
   1  24   5 216.276 230.874   1
   1  24  -5 711.578 398.167   1
  -1  24  -5 872.096 468.283   1
   1 -24  -5-1070.96 1569.36   1
  -1  24   6 697.396  366.59   1
   1  24   6 1142.01 596.701   1
  -1  24  -6 457.485 276.185   1
   1  24  -6 996.212 510.776   1
  -1  24  -6 464.716  345.54   1
   1 -24  -6 1403.70 1904.65   1
  -1  24   7  153.00  193.22   1
   1  24   7 775.786  387.68   1
  -1  24  -7 1025.86 498.289   1
   1  24  -7 782.083 427.267   1
  -1  24  -7 172.739 271.922   1
   1 -24  -7 3549.69 1744.49   1
  -1  24   8 913.851 491.418   1
   1  24   8  489.46 417.054   1
  -1  24  -8 1174.64 617.983   1
   1  24  -8 517.425  455.69   1
  -1  24  -8 983.633 543.419   1
   1 -24  -8 2089.03 1279.91   1
  -1  24   9 4028.11 1400.61   1
   1  24   9 3294.53 1151.22   1
  -1  24  -9 3896.94 1365.00   1
   1  24  -9 3164.62 1106.51   1
  -1  24  -9 4270.29 1555.02   1
   1 -24  -9 5816.53 2240.60   1
  -1  24  10 470.079 406.549   1
   1  24  10-104.965 143.864   1
  -1  24 -10 1198.67 649.016   1
   1  24 -10  305.73  284.23   1
  -1  24 -10 843.372  616.07   1
   1 -24 -10-1244.31 914.101   1
  -1  24  11 1782.12 891.934   1
   1  24  11 2598.16 1272.82   1
  -1  24 -11 2045.50 994.381   1
   1  24 -11 2516.73 1227.35   1
  -1  24 -11 2206.62 1123.49   1
   1 -24 -11 6244.52 3263.34   1
  -1  24  12 341.118 333.935   1
   1  24  12 978.243 556.454   1
  -1  24 -12  729.05 502.093   1
   1  24 -12 470.124 406.761   1
  -1  24 -12 1282.80 720.965   1
   1 -24 -12 1070.63 1006.07   1
  -1  24  13-32.5549 208.108   1
   1  24  13 354.267  383.77   1
  -1  24 -13 93.2382 141.787   1
   1  24 -13 568.391 578.802   1
  -1  24 -13-78.8069 269.147   1
   1 -24 -13 1382.39 1054.27   1
  -1  24  14 96.3765 213.673   1
   1  24  14 894.033 468.746   1
   1  24 -14-27.8934 128.528   1
  -1  24 -14 90.6336 287.505   1
   1 -24 -14-611.086 715.483   1
  -1  24  15 3769.30 1851.19   1
   1  24  15 1275.77 622.212   1
   1  24 -15 2992.03 1463.74   1
  -1  24 -15 2505.15 1278.07   1
   1 -24 -15 905.062 845.649   1
   1  24  16 859.337 629.694   1
   1  24 -16 821.325 584.443   1
  -1  24 -16 1817.88 1234.05   1
   1 -24 -16 998.592 930.158   1
   1  24  17 530.463 382.122   1
   1  24 -17 486.997 390.273   1
  -1  24 -17 829.392 630.345   1
   1 -24 -17 329.802 617.008   1
   1  24 -18 461.104 340.818   1
  -1  24 -18 586.668 420.161   1
   1 -24 -18-186.618 559.125   1
   1  24 -19 1084.44  545.19   1
  -1  24 -19 2990.37 2021.65   1
   1 -24 -19 3652.54 2461.55   1
  -1  25   0 4621.50 1592.86   1
   1  25   0 4314.74 1493.44   1
  -1  25   0 3309.26 1235.93   1
  -1  25   1 1439.95 751.628   1
  -1  25  -1 3580.98 1249.23   1
   1  25   1 1480.37 772.825   1
   1  25  -1 1691.46 870.595   1
  -1  25   1 735.193 437.115   1
  -1  25  -1 476.495 431.748   1
  -1  25   2 1201.44 653.679   1
  -1  25  -2 913.858 489.845   1
   1  25   2 769.024 403.164   1
   1  25  -2 1235.15 640.566   1
  -1  25   2  460.26 427.179   1
  -1  25  -2 1073.13 628.142   1
  -1  25   3 3784.92 1370.59   1
  -1  25  -3 4872.67 1683.69   1
   1  25   3 4408.58 1538.16   1
   1  25  -3 5178.94 1783.74   1
  -1  25   3 3307.97 1181.28   1
  -1  25  -3 3177.22 1136.47   1
  -1  25   4 634.065 353.057   1
  -1  25  -4  917.29 483.228   1
   1  25   4 1101.14 630.387   1
   1  25  -4 1052.77 580.575   1
  -1  25  -4 1526.08 815.072   1
   1 -25  -4 4038.99 2543.82   1
  -1  25   5 1589.33 874.104   1
   1  25   5 340.449 336.185   1
  -1  25  -5 771.613 415.788   1
   1  25  -5 790.984 411.999   1
  -1  25  -5 1285.10 746.014   1
   1 -25  -5 1249.57 1791.07   1
  -1  25   6 5654.62 2733.42   1
   1  25   6 4201.84 2035.07   1
  -1  25  -6 4642.49 2232.42   1
   1  25  -6 4275.37 2069.05   1
  -1  25  -6 5390.78 2637.80   1
   1 -25  -6-459.417 1164.02   1
  -1  25   7 610.393 500.633   1
   1  25   7 1343.32 725.367   1
  -1  25  -7 2368.53 1163.66   1
   1  25  -7 779.214 536.496   1
  -1  25  -7 1823.27 953.031   1
   1 -25  -7 645.288 1332.16   1
  -1  25   8 2459.80 1222.39   1
   1  25   8 820.778 568.636   1
  -1  25  -8 1368.37 750.878   1
   1  25  -8 1496.14 801.913   1
  -1  25  -8 1004.21 585.528   1
   1 -25  -8 3419.99 2161.70   1
  -1  25   9 416.504 381.997   1
   1  25   9 294.613 293.989   1
  -1  25  -9 385.943 332.752   1
   1  25  -9 564.206 399.681   1
  -1  25  -9 917.625 654.609   1
   1 -25  -9 3178.90 1808.21   1
  -1  25  10 229.466 284.391   1
   1  25  10 406.723 438.147   1
  -1  25 -10 1788.18 834.894   1
   1  25 -10 539.784 571.294   1
  -1  25 -10 1070.10 614.137   1
   1 -25 -10 3132.20 1877.30   1
  -1  25  11-446.691 192.346   1
   1  25  11  514.97 541.411   1
  -1  25 -11 252.307 274.512   1
   1  25 -11 164.208 224.812   1
  -1  25 -11-415.676 277.926   1
   1 -25 -11  267.43 894.233   1
  -1  25  12 130.283 240.297   1
   1  25  12 599.469 402.207   1
  -1  25 -12 296.214 258.378   1
   1  25 -12 614.163  404.34   1
  -1  25 -12 848.901 530.196   1
   1 -25 -12-90.8782 808.409   1
   1  25  13 1334.34 655.977   1
  -1  25 -13 1286.93 595.473   1
   1  25 -13 646.841 385.541   1
  -1  25 -13 1901.57 1005.12   1
   1 -25 -13 1149.23 916.064   1
   1  25  14 1383.57  707.13   1
   1  25 -14 1362.80 675.755   1
  -1  25 -14 1816.03 1228.32   1
   1 -25 -14 1894.17 1400.18   1
   1  25 -15 1386.65 685.771   1
  -1  25 -15-12.4116 281.709   1
   1 -25 -15 2769.38 1924.57   1
   1  25 -16 343.826 266.324   1
  -1  25 -16 1540.70 890.597   1
   1 -25 -16-3.95247  606.48   1
   1  25 -17-54.6698 132.359   1
  -1  25 -17 207.185 342.822   1
   1 -25 -17-394.599 516.937   1
  -1  26   0 152.381  196.85   1
   1  26   0 230.776  240.92   1
  -1  26   0  166.36 266.324   1
  -1  26   1 803.257  571.08   1
  -1  26  -1 936.756 663.594   1
   1  26   1 1279.34 714.413   1
   1  26  -1 1919.76 962.073   1
  -1  26   1 366.605 352.081   1
  -1  26  -1 88.1992 185.085   1
  -1  26   2 602.352 426.907   1
  -1  26  -2 268.547 278.063   1
   1  26   2 200.417 232.618   1
   1  26  -2 260.614 264.787   1
  -1  26   2-50.9948 238.917   1
  -1  26  -2 436.048 418.318   1
  -1  26   3 223.639 200.971   1
  -1  26  -3  189.80 226.941   1
   1  26   3 461.313  411.20   1
   1  26  -3-122.133 179.397   1
  -1  26   3 701.359 531.371   1
  -1  26  -3 1210.45  694.39   1
  -1  26   4 818.613 469.824   1
  -1  26  -4   62.78 166.748   1
   1  26   4  457.86 479.842   1
   1  26  -4 206.342 268.605   1
  -1  26  -4 439.281  482.50   1
   1 -26  -4 3157.94 2051.86   1
  -1  26   5 1432.26 780.848   1
  -1  26  -5 1307.88  703.41   1
   1  26   5 2711.15 1256.50   1
   1  26  -5 1083.12  604.48   1
  -1  26  -5 1466.07 845.491   1
   1 -26  -5 8012.73 6630.02   1
  -1  26   6-543.953 194.004   1
   1  26   6 202.044 259.145   1
  -1  26  -6-46.1685 135.781   1
   1  26  -6 269.785 303.761   1
  -1  26  -6 1522.63  871.59   1
   1 -26  -6 293.896 1225.86   1
  -1  26   7 846.894 528.233   1
   1  26   7 355.237 376.754   1
  -1  26  -7 64.4001 158.303   1
   1  26  -7-63.2451 149.179   1
  -1  26  -7 612.457 416.587   1
   1 -26  -7 3061.82 1840.70   1
  -1  26   8 1414.17 687.399   1
   1  26   8 720.415 465.749   1
  -1  26  -8 357.127 310.366   1
   1  26  -8 218.683 229.464   1
  -1  26  -8 297.261 348.361   1
   1 -26  -8 4474.26 2406.63   1
  -1  26   9 1643.31 837.171   1
   1  26   9 1165.72 580.928   1
  -1  26  -9 1238.51 580.846   1
   1  26  -9 1371.81 651.382   1
  -1  26  -9 2194.12 1172.57   1
   1 -26  -9 3814.31 2254.22   1
  -1  26  10 875.945 470.312   1
   1  26  10 830.741 498.787   1
  -1  26 -10 385.029 326.469   1
   1  26 -10  616.85  375.74   1
  -1  26 -10 665.758 461.792   1
   1 -26 -10 1766.77 1232.05   1
   1  26  11 3043.63 2106.33   1
  -1  26 -11 4499.93 2888.02   1
   1  26 -11 4620.57 2979.58   1
  -1  26 -11 5089.88 3302.60   1
   1 -26 -11 4829.23 3336.46   1
  -1  26 -12 461.566 351.569   1
   1  26 -12 903.883 625.589   1
  -1  26 -12 227.128 307.959   1
   1 -26 -12 933.695 988.786   1
   1  26 -13 497.976 376.645   1
  -1  26 -13 2973.74 1948.60   1
   1 -26 -13 1229.08 925.568   1
  -1  26 -14 1721.83 1193.55   1
   1 -26 -14 4668.30 3118.48   1
  -1  26 -15 466.039 433.032   1
  -1  26 -16 352.871 394.318   1
  -1  27   0 2122.34 1056.38   1
   1  27   0 3533.95 1736.10   1
  -1  27   1 366.595 337.174   1
  -1  27  -1 620.686 420.034   1
   1  27   1 658.539  434.20   1
   1  27  -1 186.141 219.267   1
  -1  27   2 185.601  227.56   1
  -1  27  -2 382.705  333.86   1
   1  27   2 -270.89 184.008   1
   1  27  -2 862.359 449.426   1
  -1  27  -2 529.409 332.405   1
  -1  27   3 578.492 362.298   1
  -1  27  -3 892.938 445.459   1
   1  27   3 197.362 249.875   1
   1  27  -3 512.122 318.111   1
  -1  27  -3 264.961 231.468   1
   1 -27  -3 5058.50 3165.87   1
  -1  27   4 361.524 311.325   1
   1  27   4 123.223 218.746   1
  -1  27  -4 328.665  294.19   1
   1  27  -4 406.147 395.434   1
  -1  27  -4-266.544 271.653   1
   1 -27  -4 3033.50 2082.78   1
  -1  27   5 1362.48 653.646   1
  -1  27  -5 1622.00 827.185   1
   1  27   5 797.402 495.708   1
   1  27  -5 899.081 486.165   1
  -1  27  -5 456.976 396.558   1
   1 -27  -5-247.878 1620.70   1
  -1  27   6 1497.78 723.522   1
   1  27   6 1439.37 682.263   1
  -1  27  -6 1192.27 578.878   1
   1  27  -6 663.699 395.595   1
  -1  27  -6 1902.35 1015.97   1
   1 -27  -6-1510.78 1150.27   1
  -1  27  -7 1920.78 1247.22   1
   1  27  -7 3107.38 2007.09   1
  -1  27  -7 1916.88 1300.11   1
  -1  27  -8  452.05 322.423   1
   1  27  -8 445.772 320.851   1
  -1  27  -8 1824.49 1246.47   1
  -1  27  -9 154.113 148.262   1
  -1  27  -9-401.756 272.781   1
  -1  27 -10 1057.82 733.749   1
  -1  27 -10 295.755 317.337   1
  -1  27 -11 587.662 328.545   1
  -1  27 -11-132.308 274.151   1
  -1  27 -12 750.513 371.454   1
  -1  27 -12  671.87 435.018   1
  -1  28   0 174.731 193.142   1
  -1  28   1 1572.07 1036.78   1
  -1  28  -1 1944.19 1263.51   1
  -1  28  -2 1592.25 1041.26   1
  -1  28  -3 3263.74 2108.54   1
  -1  28  -4 1312.03 674.762   1
  -1  28  -5  -47.41 156.649   1
  -1  28  -6 1357.66  675.84   1
  -1  28  -7 339.386 253.553   1
  -1  28  -8 532.294  389.77   1
  -1  28  -9  4.1758  140.35   1
  -1  28 -10 256.192 187.507   1
  -2   0   0 8919.76 914.866   1
  -2   0   0 8613.11 987.581   1
  -2   0  -1-110.265 83.1965   1
  -2   0   1 336.237 166.331   1
  -2   0   1 397.329  200.95   1
  -2   0  -1-85.0971 163.591   1
  -2   0   2 2392.30 809.656   1
   2   0   2 2015.39 661.029   1
  -2   0  -2 2123.29 721.821   1
   2   0  -2 5265.07 1202.22   1
  -2   0   3 148.691 89.4367   1
   2   0   3 122.354 81.2621   1
  -2   0  -3  556.15 298.974   1
   2   0  -3-98.3981 466.182   1
  -2   0   435890.90 1407.89   1
   2   0   438507.20 1455.08   1
  -2   0  -436892.00 1437.40   1
   2   0  -440754.70 1840.68   1
  -2   0   5-16.7655 123.484   1
   2   0   5-34.1694  32.875   1
   2   0   5   46.63 30.7535   1
  -2   0  -5 205.787 172.068   1
   2   0  -5-105.796 518.431   1
   2   0   644873.80 1692.36   1
  -2   0   646171.10 1771.33   1
   2   0   642977.30 1617.80   1
  -2   0  -646426.10 1795.16   1
   2   0  -645013.60 1969.50   1
   2   0   7  49.199 20.5833   1
  -2   0   7 114.167 86.4021   1
  -2   0  -7 127.945 180.526   1
   2   0  -7 280.925 470.035   1
  -2   0   857050.20 3072.94   1
   2   0   857162.20 2962.10   1
  -2   0  -855530.20 2920.37   1
   2   0  -856947.00 3088.04   1
  -2   0   9  124.37 253.467   1
  -2   0  -9 9.65091 9.24848   1
  -2   0  -9 136.938 198.519   1
   2   0  -9-136.977 336.463   1
  -2   0  1026967.40 1451.88   1
   2   0  1024614.60 1278.11   1
  -2   0 -1029830.60 1644.34   1
   2   0 -1028013.50 1596.90   1
  -2   0  11-159.036 192.743   1
   2   0  11-24.0493 15.1818   1
  -2   0 -11 6.01882  13.704   1
  -2   0 -11 -206.67 207.327   1
   2   0 -11 400.219 352.519   1
  -2   0  12 1738.05 655.725   1
   2   0  12 1709.98 591.699   1
  -2   0 -12 1850.80 638.951   1
  -2   0 -12 1356.98 554.193   1
   2   0 -12 1254.69 566.981   1
  -2   0  13 395.049 230.795   1
   2   0  13 21.7161 25.6512   1
  -2   0 -13 535.601 314.345   1
   2   0 -13-66.7965 364.296   1
  -2   0  14 415.966 237.933   1
   2   0  14 1047.68 443.053   1
  -2   0 -14 795.467 396.291   1
   2   0 -14 961.559 574.126   1
  -2   0  15-393.981 194.563   1
  -2   0 -15-118.337  216.07   1
   2   0 -15 523.941 442.714   1
  -2   0  1654338.3020674.00   1
  -2   0 -1651230.60 4147.81   1
   2   0 -1650096.60 4079.64   1
  -2   0  17-233.854 177.914   1
  -2   0 -17-290.428 254.514   1
   2   0 -17 451.002 336.528   1
  -2   0  18 733.263 332.919   1
  -2   0 -18 1420.69 542.818   1
   2   0 -18 677.836 387.697   1
  -2   0  19-240.796 168.919   1
  -2   0 -19-17.8142 271.854   1
   2   0 -19  935.62 577.387   1
  -2   0  20 9541.58 1147.57   1
  -2   0 -2010027.40 1251.22   1
   2   0 -2010593.30 1254.15   1
  -2   0  21 184.718 144.668   1
  -2   0 -21 66.4436 304.901   1
   2   0 -21 156.669 258.533   1
  -2   0  22 2500.55 968.744   1
  -2   0 -22 2847.00  614.53   1
   2   0 -22 822.112 511.691   1
  -2   0  23-46.1199 177.311   1
  -2   0 -23 763.375 402.137   1
   2   0 -23-117.764 313.376   1
  -2   0  2410028.70 2596.75   1
  -2   0 -2411840.10 2829.16   1
   2   0 -2411385.60 2745.42   1
  -2   0  25-130.137 215.744   1
  -2   0 -25 886.518 460.499   1
   2   0 -25 714.052 631.869   1
  -2   0  26 4660.49 1229.87   1
  -2   0 -26 4945.01 1224.97   1
   2   0 -26 5227.95 1318.49   1
  -2   0  27 669.279  353.07   1
  -2   0 -27 109.015 260.325   1
   2   0 -27 483.032 377.496   1
  -2   0  28 2341.21 896.372   1
  -2   0 -28 2089.58 813.561   1
   2   0 -28 3348.77 1243.79   1
  -2   0  29 449.224 481.949   1
  -2   0 -29 988.908 597.348   1
   2   0 -29-205.211 313.245   1
  -2   0  30 886.005 530.985   1
  -2   0 -30 1278.72 681.366   1
   2   0 -30 1682.31 948.753   1
  -2   0  31 377.622 310.532   1
  -2   0 -31 467.725 400.525   1
  -2   0  32 101.939 150.263   1
  -2   1   0-156.301 105.867   1
   2   1   0 80.5747 83.2451   1
  -2  -1   0 285.305 158.485   1
  -2   1   0 379.864 172.311   1
  -2   1  -1 358.435 159.683   1
  -2   1   1 51.9014 119.905   1
   2   1   1-119.827 62.3654   1
   2   1  -1 188.245 107.797   1
  -2  -1   1 453.415 237.765   1
  -2   1   1 -83.424 166.543   1
  -2  -1  -1 677.171 303.155   1
  -2   1  -1-16.1133 189.847   1
  -2  -1   2 8704.01 893.937   1
  -2   1  -2 8886.08 922.457   1
  -2   1   2 8745.16 894.745   1
   2   1   2 8912.99 898.878   1
  -2   1   210473.20 1086.18   1
  -2  -1  -2 8857.31 924.131   1
  -2   1  -2 9527.64 1006.86   1
   2   1  -2 9493.69 1339.16   1
  -2   1  -311874.10 4396.47   1
  -2  -1   312372.20 736.794   1
  -2   1   311632.90 4308.84   1
   2   1   311714.80 4334.85   1
  -2  -1  -312538.80 559.055   1
  -2   1  -312939.70 599.451   1
   2   1  -313009.30 835.601   1
   2  -1  -3 9954.92 1441.76   1
  -2  -1   410465.50 1168.36   1
  -2   1   4 9230.06  947.69   1
   2   1   4 9666.79 968.597   1
   2  -1   4 9607.22 962.277   1
  -2   1  -410704.10 1122.70   1
  -2  -1  -410794.60 1127.42   1
   2   1  -4 8504.98 1045.12   1
   2  -1  -4 8862.71 1464.30   1
  -2  -1   523212.60 934.932   1
  -2   1   523099.50 913.428   1
   2  -1   521476.70 815.186   1
   2   1   522383.10 849.987   1
   2  -1   520955.10 793.635   1
  -2   1  -521782.10 879.618   1
  -2  -1  -522113.40 918.349   1
   2   1  -522807.40 1122.47   1
   2  -1  -520733.00 1430.73   1
  -2  -1   614687.90 871.932   1
  -2   1   614262.80 790.449   1
   2  -1   614318.30 745.529   1
   2   1   615607.80 815.945   1
  -2   1  -614234.30 821.905   1
  -2  -1  -615796.00 887.354   1
   2   1  -613595.70 927.615   1
   2  -1  -616546.40 1390.85   1
  -2  -1   721338.10 1144.74   1
  -2   1   722197.00 1198.46   1
   2   1   722971.10 1194.64   1
  -2   1  -724001.40 1334.42   1
  -2  -1  -723327.20 1255.98   1
   2   1  -722003.00 1288.47   1
   2  -1  -724005.90 1505.82   1
  -2  -1   8 6055.06 1354.47   1
  -2   1   8 6422.39 1405.50   1
   2   1   8 6609.25 1420.27   1
  -2  -1  -8 6129.05 1316.70   1
  -2   1  -8 6553.48 1452.90   1
  -2  -1  -8 5922.12 1305.59   1
   2   1  -8 6079.99 1379.60   1
   2  -1  -8 6642.97 1554.59   1
  -2  -1   9 1066.49  456.23   1
  -2   1   9  785.96  343.05   1
   2   1   9 1696.98 630.693   1
  -2  -1  -9 1421.06 528.103   1
  -2   1  -9 1112.65  496.44   1
  -2  -1  -9 2718.40 659.977   1
   2   1  -9 1274.72 626.932   1
   2  -1  -9 3307.31 965.429   1
  -2  -1  10 4499.85 1106.35   1
  -2   1  10 4087.68 934.293   1
   2   1  10 4303.63 926.498   1
  -2   1 -10 5533.23 1244.46   1
   2   1 -10 8286.52 1850.77   1
  -2  -1  1114397.40 1129.39   1
  -2   1  1114041.30 789.447   1
   2   1  1115218.90 787.712   1
  -2   1 -1115790.80  910.93   1
  -2  -1 -1113747.90 801.279   1
   2   1 -1114294.60  874.80   1
   2  -1 -1114702.10 996.098   1
  -2  -1  1220709.50 1410.12   1
  -2   1  1221245.00 1159.68   1
   2   1  1220179.00 1042.30   1
  -2   1 -1218510.90 949.392   1
  -2   1 -1217637.60 973.187   1
  -2  -1 -1220326.70 1125.20   1
   2   1 -1222781.00 1305.70   1
   2  -1 -1221103.20 1313.91   1
  -2  -1  13 2726.28 693.507   1
  -2   1  13 1608.14 723.371   1
   2   1  13 2615.57 518.357   1
  -2   1 -13 3458.46 747.898   1
  -2  -1 -13 2533.77 585.256   1
   2   1 -13 3368.68 849.712   1
   2  -1 -13 3772.49 943.512   1
  -2  -1  1412774.20 1445.92   1
  -2   1  1415326.60 1732.04   1
   2   1  1412279.90 1364.75   1
  -2   1 -1414874.20 1716.61   1
  -2  -1 -1412851.40 1470.37   1
   2   1 -1413700.70 1645.47   1
   2  -1 -1412373.50 1506.33   1
  -2  -1  15 1503.21 468.729   1
  -2   1  15 769.086 386.755   1
   2   1  15 970.143 447.689   1
  -2   1 -15 1591.27 536.401   1
  -2  -1 -15 201.571 219.372   1
   2   1 -15 1463.67 706.749   1
   2  -1 -15 1003.06  587.74   1
  -2  -1  16 1088.65 540.073   1
  -2   1  16 868.687 454.732   1
  -2   1 -16 1440.35 518.238   1
  -2  -1 -16 1256.75  579.43   1
   2   1 -16 2089.67 800.931   1
   2  -1 -16 681.918 539.005   1
  -2  -1  17 822.269 343.427   1
  -2   1  17 665.386 345.267   1
  -2   1 -17 1146.48 552.559   1
  -2  -1 -17 390.683  274.63   1
   2   1 -17  15.335 299.246   1
   2  -1 -17  282.89 317.123   1
  -2  -1  18 6016.01 729.117   1
  -2   1  18 6225.75 613.615   1
  -2   1 -18 5206.20 597.757   1
  -2  -1 -18 6291.56 729.633   1
   2   1 -18 5435.56 697.206   1
   2  -1 -18 4660.56 586.372   1
  -2  -1  19 6002.61  923.03   1
  -2   1  19 6186.87 753.812   1
  -2   1 -19 6801.02 900.915   1
  -2  -1 -19 5998.04 829.542   1
   2   1 -19 5258.59 700.585   1
   2  -1 -19 4595.13  690.36   1
  -2  -1  20 1868.52 919.834   1
  -2   1  20 1811.92 900.634   1
  -2   1 -20 1652.75 890.884   1
  -2  -1 -20 2084.49 1054.51   1
   2   1 -20-241.238 245.252   1
   2  -1 -20 252.907 284.179   1
  -2  -1  21 458.411 247.088   1
  -2   1  21 786.944 442.756   1
  -2   1 -21 1090.46 690.771   1
  -2  -1 -21 1357.34 743.251   1
   2   1 -21 1783.11 904.046   1
   2  -1 -21 685.399 433.581   1
  -2  -1  22 625.395 361.137   1
  -2   1  22 754.615 409.374   1
  -2   1 -22 1918.39 844.746   1
  -2  -1 -22 2239.89 933.404   1
   2   1 -22 1158.38 513.281   1
   2  -1 -22-95.0347 274.049   1
  -2  -1  23 4490.14 964.345   1
  -2   1  23 4960.83 1047.03   1
  -2   1 -23 5201.29 1076.98   1
  -2  -1 -23 6116.47 1203.32   1
   2   1 -23 4973.37 1052.98   1
   2  -1 -23 5632.18 1143.57   1
  -2  -1  24 -139.68 189.486   1
  -2   1  24 -52.642 196.023   1
  -2   1 -24 979.562 653.864   1
  -2  -1 -24-7.95084 214.557   1
   2   1 -24-444.303 336.675   1
   2  -1 -24 109.666  342.95   1
  -2  -1  25-36.7285 193.424   1
  -2   1  25 440.296 323.044   1
  -2   1 -25 137.853 259.497   1
  -2  -1 -25 2030.95 780.926   1
   2   1 -25 1055.94 578.531   1
   2  -1 -25 2250.02 997.874   1
  -2  -1  26 188.034 209.023   1
  -2   1  26 -28.365 215.984   1
  -2   1 -26 1151.73 726.769   1
  -2  -1 -26 322.824 345.813   1
   2   1 -26 1090.03 643.682   1
  -2  -1  27 2424.88  905.15   1
  -2   1  27 1740.87 909.817   1
  -2   1 -27 1435.04 697.545   1
  -2  -1 -27 1851.22 898.573   1
   2   1 -27 2100.06 811.588   1
   2  -1 -27 1776.48 909.852   1
  -2  -1  28 919.276 468.955   1
  -2   1  28 2222.83 823.027   1
  -2   1 -28 2901.53 1069.49   1
  -2  -1 -28 2231.42 858.548   1
   2   1 -28 4003.01 1439.47   1
   2  -1 -28 3450.59 1252.95   1
  -2  -1  29 811.907 466.642   1
  -2   1  29 620.142 370.523   1
  -2   1 -29 1966.36 981.557   1
  -2  -1 -29 2283.96 1117.43   1
   2   1 -29 1053.77 705.469   1
   2  -1 -29 117.829 361.058   1
  -2  -1  30 174.578 193.098   1
  -2   1  30 230.486 236.015   1
  -2   1 -30 159.728  327.36   1
  -2  -1 -30 861.451 515.157   1
   2   1 -30 724.536 526.854   1
   2  -1 -30-209.148 291.463   1
  -2  -1  31 773.571 406.071   1
  -2   1  31 639.665 331.643   1
  -2   1 -31 1039.00 827.065   1
  -2  -1 -31 1098.07 585.157   1
  -2  -1  32  345.86 261.575   1
  -2   1  32-38.3497 197.276   1
  -2   2   0 3951.84 426.434   1
   2   2   0 4915.18 508.688   1
  -2  -2   0 4296.81 554.391   1
  -2   2   0 4017.69 494.362   1
  -2   2  -1 8264.22 840.953   1
  -2   2   1 8582.05 877.319   1
   2   2   1 7830.11 794.071   1
   2   2  -1 8736.46 887.422   1
  -2   2   1 8986.20 1299.66   1
  -2  -2  -1 8012.50 834.937   1
  -2   2  -1 7996.44 861.792   1
  -2   2  -2 176.424 121.469   1
  -2   2   2-23.8072  116.22   1
   2   2   2 297.268 136.909   1
   2   2  -2 230.027 148.649   1
  -2   2   2 156.824 118.247   1
  -2  -2  -2 1.21332 123.797   1
   2   2  -2 1511.90 620.205   1
  -2   2  -3 6328.89 647.382   1
  -2   2   3 6127.90 640.677   1
   2   2   3 6765.19 686.348   1
   2   2  -3 6809.71 741.297   1
  -2   2  -3 6898.23 769.743   1
  -2  -2  -3 5791.55 626.815   1
   2   2  -3 5176.21  738.90   1
   2  -2  -3 8129.05 2141.04   1
  -2   2  -451596.90 1962.45   1
  -2   2   449212.70 1879.45   1
   2   2   450623.40 1912.18   1
   2   2  -446764.40 1798.83   1
  -2   2  -449701.10 1927.92   1
  -2  -2  -448793.00 1880.02   1
   2   2  -455936.00 2221.84   1
   2  -2  -452618.20 3097.34   1
  -2  -2   5 542.692 230.412   1
  -2   2   5 630.457 254.266   1
   2  -2   5 567.622 191.168   1
   2   2   5 452.042 165.403   1
  -2   2  -5 1082.03 445.194   1
  -2  -2  -5 1049.42 390.412   1
   2   2  -5 681.502 345.863   1
   2  -2  -5 439.375 970.981   1
  -2  -2   610238.80 842.323   1
  -2   2   610420.80 601.729   1
   2  -2   611222.80 584.061   1
   2   2   612091.70 643.895   1
   2  -2   611458.90 596.824   1
  -2   2  -610366.60 669.112   1
  -2  -2  -611706.10 674.657   1
   2   2  -612841.70 818.208   1
  -2  -2   7 7531.33 1666.58   1
  -2   2   7 8233.13 1789.50   1
   2   2   7 7561.25 1625.50   1
  -2   2  -7 7882.50 1724.19   1
  -2  -2  -7 8114.46 1760.36   1
   2   2  -7 7052.12 1576.96   1
   2  -2  -7 6734.63 1743.14   1
  -2  -2   824257.70 1377.43   1
  -2   2   822569.60 1219.77   1
   2   2   823174.50 1207.77   1
  -2   2  -823484.10 1292.91   1
  -2  -2  -822769.70 1239.09   1
   2   2  -822867.50 1291.18   1
   2  -2  -824205.30 1603.59   1
  -2  -2   914877.70 835.503   1
  -2   2   915607.90 878.701   1
   2   2   916434.50 865.496   1
  -2   2  -914359.90 869.071   1
  -2  -2  -915032.30 845.354   1
   2   2  -915165.30 890.073   1
   2  -2  -918093.00 1319.78   1
  -2  -2  1014717.90 854.161   1
  -2   2  1013795.80 784.223   1
   2   2  1013262.60 697.906   1
  -2   2 -1013414.30 823.442   1
  -2  -2 -1013397.70 777.534   1
   2   2 -1013358.50 832.863   1
   2  -2 -1011438.70 948.804   1
  -2  -2  11 5253.39 565.972   1
  -2   2  11 4732.38 422.601   1
   2   2  11 4090.70 1704.78   1
  -2   2 -11 5919.34 520.989   1
  -2  -2 -11 4990.14 417.655   1
   2   2 -11 6345.50 546.321   1
  -2  -2  12 4177.03 1787.98   1
  -2   2  12 4378.36 425.561   1
   2   2  12 4228.11 1763.85   1
  -2   2 -12 2869.84 1043.19   1
  -2  -2 -12 3830.22 1374.75   1
   2   2 -12 3901.86 1406.68   1
   2  -2 -12 5042.79 851.065   1
  -2  -2  1311306.50 1592.12   1
  -2   2  1310378.20 1206.89   1
   2   2  13 9568.42 1067.47   1
  -2   2 -13 9830.23 1087.64   1
  -2   2 -13 9709.32 1160.55   1
  -2  -2 -1310886.90 1270.47   1
   2   2 -13 9635.07 1133.36   1
   2  -2 -13 8485.24 1123.38   1
  -2  -2  14 3947.88  848.32   1
  -2   2  14 3831.60 813.514   1
   2   2  14 2915.14 581.055   1
  -2   2 -14 3399.71 746.058   1
  -2  -2 -14 3283.39 713.574   1
   2   2 -14 3796.71 863.707   1
   2  -2 -14 2506.89 767.912   1
  -2  -2  15 1159.59 558.829   1
  -2   2  15 1967.41 588.458   1
   2   2  15  680.67 325.761   1
  -2   2 -15 766.857 431.175   1
  -2  -2 -15 1165.72 564.935   1
   2   2 -15 482.325 370.964   1
   2  -2 -15 985.007 582.277   1
  -2  -2  16 4597.08 1329.40   1
  -2   2  16 4491.00 1233.73   1
  -2   2 -16 6257.10 676.767   1
  -2  -2 -16 4293.06 1206.26   1
   2   2 -16 5472.18 687.395   1
   2  -2 -16 4156.18 1202.91   1
  -2  -2  17 2964.64 1111.50   1
  -2   2  17 3142.67 1153.83   1
  -2   2 -17 2778.48 1085.19   1
  -2  -2 -17 3421.46 1273.29   1
   2   2 -17 2830.32 1075.05   1
   2  -2 -17 2549.73 1002.36   1
  -2  -2  18  751.45  382.70   1
  -2   2  18 284.648 198.625   1
  -2   2 -18 1468.83 654.806   1
  -2  -2 -18 2.51174 230.836   1
   2   2 -18-260.426 289.896   1
   2  -2 -18  764.86 427.211   1
  -2  -2  19 2683.32 1301.28   1
  -2   2  19 3232.09 1535.96   1
  -2   2 -19 2742.29 1350.15   1
  -2  -2 -19 3430.45 523.394   1
   2   2 -19 3262.01 1569.88   1
   2  -2 -19 4422.29 717.077   1
  -2  -2  20 2991.24 689.856   1
  -2   2  20 3497.31 721.696   1
  -2   2 -20 3332.56 762.102   1
  -2  -2 -20 2263.58 1122.99   1
   2   2 -20 2284.25 1120.56   1
   2  -2 -20 2678.27 1311.97   1
  -2  -2  21 229.058 177.891   1
  -2   2  21 798.722 462.816   1
  -2   2 -21 634.242 445.523   1
  -2  -2 -21  720.61 502.359   1
   2   2 -21 453.968 330.695   1
   2  -2 -21 76.3081 307.679   1
  -2  -2  22 3174.74 670.792   1
  -2   2  22 3503.91 665.572   1
  -2   2 -22 4297.06  837.72   1
  -2  -2 -22 3104.46 672.629   1
   2   2 -22 3606.75 763.386   1
   2  -2 -22 4316.87 890.002   1
  -2  -2  23 3500.43 840.731   1
  -2   2  23 4519.93 900.045   1
  -2   2 -23 5326.03 1104.72   1
  -2  -2 -23 4399.48 898.095   1
   2   2 -23 4518.96  976.83   1
   2  -2 -23 2380.44 1195.19   1
  -2  -2  24 813.476 485.741   1
  -2   2  24 484.512 271.295   1
  -2   2 -24  879.88 600.823   1
  -2  -2 -24 990.325 554.674   1
   2   2 -24 786.531 573.067   1
   2  -2 -24 1110.69 682.573   1
  -2  -2  25 3829.79 1446.87   1
  -2   2  25 5258.27 1879.81   1
  -2   2 -25 5229.25 1795.88   1
  -2  -2 -25 4280.67 1483.78   1
   2   2 -25 5400.61 1884.86   1
   2  -2 -25 4230.65 1496.56   1
  -2  -2  26 225.327 268.191   1
  -2   2  26 933.337 556.657   1
  -2   2 -26 1182.43 702.335   1
  -2  -2 -26 741.853 483.343   1
   2   2 -26 680.119  482.08   1
   2  -2 -26 1322.35 794.068   1
  -2  -2  27 584.542 365.915   1
  -2   2  27 703.968 348.058   1
  -2   2 -27 625.323 407.919   1
  -2  -2 -27 61.1384 268.039   1
   2   2 -27 651.309 409.561   1
   2  -2 -27 280.018 374.546   1
  -2  -2  28 596.144 417.216   1
  -2   2  28 1778.11 897.913   1
  -2   2 -28 289.987 352.743   1
  -2  -2 -28 1885.46 989.541   1
   2   2 -28 1107.08 699.517   1
   2  -2 -28 884.604 810.787   1
  -2  -2  29 1569.50 858.752   1
  -2   2  29 1771.96 893.071   1
  -2   2 -29 3403.49 1591.56   1
  -2  -2 -29 2049.39 1003.92   1
   2   2 -29 2129.33 1054.68   1
   2  -2 -29 510.248 603.805   1
  -2   2  30 334.389 311.988   1
  -2   2 -30 334.895  395.29   1
  -2  -2 -30 529.491  442.30   1
   2   2 -30 406.466 474.901   1
   2  -2 -30  341.18 396.943   1
  -2   2  31 279.853 224.065   1
   2   2 -31 -29.874 144.568   1
  -2   2 -31 1386.68 727.903   1
  -2  -2 -31-139.805 239.539   1
  -2   2  32 594.711 339.326   1
   2   2 -32 1116.12 596.924   1
  -2   3   0 229.308 123.623   1
   2   3   0-21.4843 86.6183   1
  -2   3   0 1071.98 429.955   1
   2   3   0  82.274 421.963   1
  -2   3   1 2524.54 837.292   1
  -2   3  -1 2164.70 712.032   1
   2   3   1 2758.66 301.548   1
   2   3  -1 2361.56 775.692   1
  -2  -3  -1 3018.33 408.032   1
  -2   3   1 2681.48 1072.46   1
  -2   3   2 2510.38 832.469   1
  -2   3  -2 2801.42 311.501   1
   2   3   2 2524.27 823.683   1
   2   3  -2 2840.54 350.318   1
  -2   3   2 3224.17 443.979   1
  -2   3  -2 2212.80 763.504   1
  -2  -3  -2 2745.06 325.939   1
   2   3  -2 2412.17 863.046   1
  -2   3   3 926.125 344.403   1
  -2   3  -3 631.607  232.70   1
   2   3   3 1450.36 479.678   1
   2   3  -3 2087.45 709.307   1
  -2   3  -3 1214.94 437.655   1
  -2  -3  -3 1200.50 419.381   1
   2   3  -3 1584.42 670.473   1
  -2   3  -4 7973.31 804.119   1
  -2   3   4 7605.83 787.033   1
   2   3   4 7432.43 753.246   1
   2   3  -4 8011.65 848.209   1
  -2   3  -4 8402.22 885.907   1
  -2  -3  -4 8373.95 860.929   1
   2   3  -4 7788.17 873.744   1
   2  -3  -411124.10 2880.20   1
  -2   3  -5 8759.94 881.605   1
  -2   3   510260.90 1053.77   1
   2  -3   5 9974.73 997.193   1
   2   3   510230.70 1031.12   1
   2   3  -510284.50 1048.64   1
  -2   3  -510253.60 1078.84   1
  -2  -3  -510808.90 1109.28   1
   2   3  -511219.40 1191.25   1
   2  -3  -510601.30 1933.23   1
  -2   3   612336.50 711.767   1
   2   3   612752.90 679.597   1
   2   3  -612048.90 658.361   1
  -2   3  -614398.30  843.11   1
  -2  -3  -612415.60 695.928   1
   2   3  -611046.80 674.694   1
   2  -3  -612651.20 1612.02   1
  -2   3   735407.10 1871.67   1
   2   3   734202.70 1781.65   1
   2   3  -730730.20 1621.70   1
  -2   3  -732623.90 1754.25   1
  -2  -3  -734462.00 1819.96   1
   2   3  -733393.20 1789.13   1
   2  -3  -734746.60 2308.72   1
  -2   3   811677.90 686.128   1
   2   3   811048.50 587.654   1
   2   3  -8 9806.12 566.471   1
  -2   3  -810962.50 696.274   1
  -2  -3  -812421.70 705.836   1
   2   3  -810858.30 701.684   1
   2  -3  -810724.50 1343.95   1
  -2   3   930880.90 1661.90   1
   2   3   928939.00 1511.48   1
  -2   3  -929493.20 1634.96   1
  -2  -3  -929291.40 1561.02   1
   2   3  -930009.70 1641.94   1
   2  -3  -927519.40 1833.35   1
  -2  -3  1016637.30 1190.63   1
  -2   3  1016998.30 947.648   1
   2   3  1015654.70 813.672   1
  -2   3 -1015964.40 926.789   1
  -2  -3 -1017607.40 976.503   1
   2   3 -1014529.80  846.85   1
   2  -3 -1015070.50 1300.84   1
  -2  -3  11 4109.15 1780.73   1
  -2   3  11 3812.81 1339.61   1
   2   3  11 5148.58  290.37   1
  -2   3 -11 6737.71 572.477   1
   2   3 -11 5365.75 495.321   1
  -2  -3  12 3557.64 1280.24   1
  -2   3  12 3667.86 1305.39   1
   2   3  12 2921.08 1012.76   1
  -2   3 -12 3599.04 1289.01   1
  -2  -3 -12 3960.96 1403.77   1
   2   3 -12 3585.39 1273.33   1
   2  -3 -12 1351.14  701.45   1
  -2  -3  1310320.30 1632.05   1
  -2   3  1310954.90 1251.97   1
   2   3  1311807.70 1316.32   1
  -2   3 -1310882.30 1203.58   1
  -2   3 -1313921.50 1612.07   1
  -2  -3 -1312803.00 1467.00   1
   2   3 -1311424.80 1317.16   1
   2  -3 -1311151.80 1488.55   1
  -2  -3  14 4878.45 1087.04   1
  -2   3  14 5654.63 1149.01   1
   2   3  14 4875.63  957.00   1
  -2   3 -14 5491.15 1160.21   1
  -2  -3 -14 4102.86  845.16   1
   2   3 -14 5490.98 1140.14   1
   2  -3 -14 6653.62 3095.71   1
  -2  -3  15 5530.70 732.531   1
  -2   3  15 4060.67 1122.62   1
   2   3  15 4905.73 1328.34   1
  -2   3 -15 5064.39 1969.14   1
  -2  -3 -15 5151.59 1991.37   1
   2   3 -15 5759.70 646.764   1
   2  -3 -15 4292.48 1268.36   1
  -2  -3  16 4465.06 670.255   1
  -2   3  16 4987.48 594.603   1
  -2   3 -16 5654.62 727.984   1
  -2  -3 -16 4951.40 650.063   1
   2   3 -16 3878.51 632.608   1
   2  -3 -16 4875.11 690.176   1
  -2  -3  17 663.527 304.787   1
  -2   3  17 1602.52 616.524   1
  -2   3 -17 1554.58 668.397   1
  -2  -3 -17 1197.77 538.187   1
   2   3 -17 1686.54 716.062   1
  -2  -3  18 2691.81 960.826   1
  -2   3  18 3858.66 1314.99   1
  -2   3 -18 4292.58 597.741   1
  -2  -3 -18 3458.99 1219.21   1
   2   3 -18 4034.57 1395.41   1
   2  -3 -18 3345.59 1186.84   1
  -2  -3  19 6811.01 1167.76   1
  -2   3  19 7659.82 911.013   1
  -2   3 -19 9915.21 1238.38   1
  -2  -3 -1910886.00 1335.15   1
   2   3 -19 8900.69 1107.27   1
   2  -3 -19 9132.07 1114.83   1
  -2  -3  20 187.573 208.733   1
  -2   3  20 590.926 333.043   1
  -2   3 -20 488.777 407.733   1
  -2  -3 -20-214.153 216.597   1
   2   3 -20 1325.98 720.728   1
   2  -3 -20 1046.21 574.656   1
  -2  -3  21 2243.81 1071.20   1
  -2   3  21 1808.57 882.747   1
  -2   3 -21 3001.48 737.862   1
  -2  -3 -21 1763.89 883.339   1
   2   3 -21 2892.85 1549.89   1
   2  -3 -21 3017.16 727.966   1
  -2  -3  22 2433.59 971.997   1
  -2   3  22 3535.60 664.655   1
  -2   3 -22 2522.36 1055.83   1
  -2  -3 -22 4092.63 759.951   1
   2   3 -22 3004.01 612.186   1
   2  -3 -22 3283.30 733.964   1
  -2  -3  23 2332.93 1160.20   1
  -2   3  23 3337.01  700.74   1
  -2   3 -23 2839.69 708.742   1
   2   3 -23 2264.03 1113.07   1
   2  -3 -23 2093.07 1075.01   1
  -2  -3  24 59.1575 112.584   1
  -2   3  24 803.973 524.378   1
  -2   3 -24 686.469 445.163   1
  -2  -3 -24 67.4516 198.223   1
   2   3 -24  417.61 353.052   1
   2  -3 -24 1172.30 715.072   1
  -2  -3  25 2347.41 891.424   1
  -2   3  25 2064.64 756.375   1
  -2   3 -25 2949.41 1060.78   1
  -2  -3 -25 1715.83 847.649   1
   2   3 -25 2375.48 919.359   1
   2  -3 -25 1508.21 773.565   1
  -2   3  26 631.176 406.603   1
  -2   3 -26 782.962 522.376   1
  -2  -3 -26 1303.55 811.801   1
   2   3 -26-57.1673 299.249   1
   2  -3 -26 430.237 488.432   1
  -2   3  27-13.3809 183.286   1
   2   3 -27 201.466 226.315   1
  -2   3 -27 478.245 485.011   1
  -2  -3 -27 543.397 362.358   1
   2   3 -27 207.014 309.033   1
   2  -3 -27 1649.28 973.559   1
  -2   3  28 738.195 511.214   1
   2   3 -28 899.033 634.802   1
  -2   3 -28 270.423 341.196   1
  -2  -3 -28 1558.17 1563.24   1
   2   3 -28 1406.74 858.998   1
   2  -3 -28 1141.41 694.682   1
  -2   3  29 650.948 384.346   1
   2   3 -29 1062.83 600.891   1
  -2   3 -29  524.99  582.24   1
  -2  -3 -29 306.657 380.706   1
   2   3 -29 673.713 466.928   1
   2  -3 -29-249.378 313.252   1
  -2   3  30 207.941 190.534   1
   2   3 -30 785.014 489.907   1
  -2   3 -30 331.351 382.397   1
  -2  -3 -30 151.682 270.779   1
   2   3 -30 1529.55 882.026   1
   2  -3 -30 726.518 488.069   1
  -2   3  31 640.906 350.269   1
   2   3 -31 904.324 642.386   1
  -2  -3 -31 600.044 376.195   1
  -2   3  32  195.43 152.276   1
   2   3 -32 703.556 400.374   1
  -2   4   018758.50 742.226   1
   2   4   017302.50 717.478   1
  -2   4   017935.40 773.675   1
   2   4   018111.50 706.982   1
   2   4   017019.40 813.321   1
  -2   4   117518.50  705.89   1
  -2   4  -115313.40 611.632   1
   2   4   117118.00 675.225   1
   2   4  -116217.60 656.029   1
  -2   4   116522.20 723.765   1
   2   4  -115472.60 612.346   1
  -2   4  -116219.30 741.469   1
   2   4   116047.40 624.292   1
   2   4  -116800.80 742.798   1
  -2   4   211753.50 4354.66   1
  -2   4  -211848.40 4386.14   1
   2   4   210966.00 1101.87   1
   2   4  -210911.40 1116.73   1
  -2   4   211610.50 4327.91   1
  -2  -4  -210837.00 1094.78   1
  -2   4  -210762.80 1133.41   1
   2   4   211421.70 1146.58   1
   2   4  -211440.00 1172.79   1
  -2   4   3 6056.02 636.116   1
  -2   4  -3 6235.49 671.905   1
   2   4   3 5883.19  598.94   1
   2   4  -3 6722.30 706.946   1
  -2   4   3 5926.04 961.673   1
  -2   4  -3 6030.92 711.049   1
  -2  -4  -3 6189.87 641.166   1
   2   4  -3 5918.43 638.748   1
  -2   4   4-85.5687 131.846   1
  -2   4  -4  262.13 111.506   1
   2   4   4 334.669 153.922   1
   2   4  -4 393.293 195.867   1
  -2   4  -4  550.39 350.991   1
  -2  -4  -4 623.583 268.166   1
   2   4  -4 317.513 252.134   1
   2  -4  -4 975.353 2268.30   1
  -2   4   552059.20 2723.35   1
  -2   4  -552679.10 2735.74   1
   2   4   552367.00 2723.31   1
   2   4  -551890.40 2713.44   1
  -2   4  -554226.90 2867.02   1
  -2  -4  -552583.20 2745.39   1
   2   4  -553571.90 2816.94   1
   2  -4  -558043.10 3692.58   1
  -2   4   626004.50 1390.85   1
  -2   4  -623897.70 1244.44   1
   2   4   623804.40 1248.01   1
   2   4  -623707.40 1256.24   1
  -2   4  -625318.90 1391.28   1
  -2  -4  -626232.20 1394.17   1
   2   4  -627124.60 1482.37   1
   2  -4  -625932.80 2030.75   1
  -2   4   7 1522.50 605.616   1
   2   4   7 1231.98  468.47   1
   2   4  -7 1157.11 465.744   1
  -2   4  -7 1312.50 591.139   1
  -2  -4  -7 2015.65 720.633   1
   2   4  -7  693.35 319.686   1
   2  -4  -7 216.943 796.614   1
  -2   4   811152.40 660.198   1
   2   4   812867.20  683.12   1
   2  -4   811846.20  617.95   1
   2   4  -812474.80 702.427   1
  -2   4  -812590.50 784.246   1
  -2  -4  -811780.70 676.333   1
   2   4  -811297.50 734.127   1
   2  -4  -810476.90 1471.67   1
  -2   4  -9 5855.69 1261.51   1
  -2   4   9 7483.50 1635.85   1
  -2   4  -9 6631.53 1423.65   1
   2   4   9 6056.79 1306.13   1
   2   4  -9 6880.69 1498.05   1
  -2   4  -9 7955.45 1774.01   1
  -2  -4  -9 7189.04 1572.18   1
   2   4  -9 8446.13 1875.47   1
  -2   4  10 686.384 355.883   1
   2   4  10 228.092 103.038   1
   2   4 -10 388.101 205.525   1
  -2   4 -10 459.889 303.012   1
  -2  -4 -10 231.218 173.726   1
   2   4 -10 962.276 432.804   1
   2  -4 -10 1142.77 765.644   1
  -2   4  11 1192.60 517.342   1
   2   4  11  510.69 190.711   1
  -2   4 -11  656.14 229.759   1
   2   4 -11 112.024 176.569   1
  -2   4 -11 548.262 331.119   1
  -2  -4 -11 539.909 256.099   1
   2   4 -11 -66.708 195.777   1
  -2   4  1210750.30 1275.66   1
  -2   4 -12 9302.88 1029.65   1
   2   4  12 9459.31 1056.97   1
   2   4 -1210182.20 1176.81   1
  -2   4 -1211614.20 1384.13   1
  -2  -4 -12 9014.52 1047.20   1
   2   4 -1210263.50 1199.17   1
   2  -4 -1210639.20 1425.25   1
  -2   4  1318106.40 2040.02   1
   2   4  1315217.00 1689.91   1
   2   4 -1314874.50 1679.08   1
  -2   4 -1313911.50 1594.58   1
  -2  -4 -1315455.60 1742.15   1
   2   4 -1314921.70 1699.55   1
   2  -4 -1314886.50 1821.42   1
  -2   4  14 8006.58 703.481   1
   2   4  14 7809.97 642.511   1
   2   4 -14 8177.76 748.411   1
  -2   4 -14 6493.41 674.721   1
  -2  -4 -14 6839.99 627.982   1
   2   4 -14 7833.29 737.622   1
   2  -4 -14 5011.81 1992.79   1
  -2   4  15 8032.84 701.495   1
   2   4  15 8611.51 714.887   1
   2   4 -15 8513.68 763.313   1
  -2   4 -15 8272.64  823.58   1
  -2  -4 -15 8223.04 772.972   1
   2   4 -15 8849.84  831.20   1
   2  -4 -15 8104.07 871.726   1
  -2   4  16 963.891 381.606   1
   2   4  16 440.365 196.888   1
   2   4 -16 195.828 185.318   1
  -2   4 -16 699.392 388.164   1
  -2  -4 -16 329.614  241.89   1
   2   4 -16 768.736 389.494   1
   2  -4 -16 1690.37 771.682   1
  -2   4  1711034.90 1013.20   1
   2   4 -1710776.30 1002.62   1
  -2   4 -17 8984.91 922.141   1
   2   4 -1710593.50 1041.47   1
   2  -4 -17 8203.81 882.366   1
  -2   4  18 649.258 322.197   1
   2   4 -18 930.346  464.16   1
  -2   4 -18 710.618  417.40   1
  -2  -4 -18 1435.54  590.26   1
   2   4 -18 590.689 432.079   1
   2  -4 -18 1205.49 658.528   1
  -2   4  19 1720.05 835.429   1
   2   4 -19 1638.96 810.922   1
  -2   4 -19  321.68 324.793   1
  -2  -4 -19 1444.21 747.494   1
   2   4 -19-10.3163 243.874   1
   2  -4 -19 781.485 474.626   1
  -2   4  20 5920.16 1153.58   1
   2   4 -20 5038.59 1009.09   1
  -2   4 -20 4591.95 965.276   1
  -2  -4 -20 5444.17 1090.92   1
   2   4 -20 5650.68 1158.13   1
   2  -4 -20 3808.55 840.095   1
  -2   4  21 4377.38 778.053   1
   2   4 -21 4639.80 871.857   1
  -2   4 -21 4761.71 971.073   1
  -2  -4 -21 4348.91 803.939   1
   2   4 -21 5373.28 977.057   1
   2  -4 -21 3676.60 847.363   1
  -2   4  22 704.534 334.213   1
   2   4 -22 178.917 190.848   1
  -2   4 -22-588.957 344.952   1
  -2  -4 -22 346.539 239.619   1
   2   4 -22 571.265 395.018   1
   2  -4 -22 627.799  430.58   1
  -2   4  23 836.349 475.335   1
   2   4 -23 1987.66 1052.98   1
  -2   4 -23 760.521 498.976   1
  -2  -4 -23 2415.47 1563.97   1
   2   4 -23 1359.92 746.476   1
   2  -4 -23 73.7522 363.143   1
  -2   4  24 425.316 339.218   1
   2   4 -24  403.24 299.559   1
  -2   4 -24 1022.06 556.541   1
  -2  -4 -24-310.074 229.298   1
   2   4 -24 1309.62 704.813   1
   2  -4 -24 1081.70 603.804   1
  -2   4  25-41.3081 230.128   1
   2   4 -25-112.843 167.622   1
  -2   4 -25 444.607 441.861   1
  -2  -4 -25-68.9486 263.917   1
   2   4 -25-263.591 321.858   1
   2  -4 -25 720.085 538.792   1
  -2   4  26 9.18542 213.442   1
   2   4 -26 583.876 353.062   1
  -2   4 -26-329.988 304.633   1
  -2  -4 -26-44.6013 248.984   1
   2   4 -26 21.6469 300.058   1
   2  -4 -26-520.219 388.549   1
  -2   4  27 726.271 391.559   1
   2   4 -27 1052.49  576.06   1
  -2   4 -27 1877.11 1047.48   1
  -2  -4 -27 1195.45 702.304   1
   2   4 -27 880.196 551.898   1
   2  -4 -27-407.886 421.959   1
  -2   4  28 620.016 447.672   1
   2   4 -28 1072.40 581.846   1
  -2   4 -28 595.126 483.318   1
  -2  -4 -28 493.833  461.06   1
   2   4 -28 466.772 456.922   1
   2  -4 -28 427.907 488.724   1
  -2   4  29 35.5214 194.891   1
   2   4 -29-96.8809 167.772   1
  -2   4 -29 1069.41 672.676   1
  -2  -4 -29 585.533 388.991   1
   2   4 -29 1131.13 718.581   1
   2  -4 -29  741.54 492.723   1
  -2   4  30 708.958 432.888   1
   2   4 -30  621.90 407.124   1
  -2   4 -30 403.535 425.305   1
  -2  -4 -30 368.322 387.353   1
   2   4 -30 785.825 543.546   1
  -2   4  31 1907.18 1277.97   1
   2   4 -31 2231.97 1452.68   1
  -2  -4 -31 1386.36 746.501   1
  -2   4  32 105.528  136.46   1
   2   4 -32 432.877 321.068   1
  -2  -4 -32 368.884 344.368   1
  -2   5   0-193.389 89.1542   1
   2   5   0 201.351  124.03   1
  -2   5   0 288.565  231.32   1
   2   5   0 30.2937 39.2665   1
  -2   5   1 8809.44 897.475   1
  -2   5  -1 9036.27 914.977   1
   2   5   1 9887.82 1004.07   1
   2   5  -1 9086.52 934.763   1
  -2   5   1 8586.05 965.258   1
   2   5  -1 9492.41 955.846   1
  -2   5  -1 8107.25 899.852   1
   2   5   1 8555.37 855.216   1
   2   5  -1 8656.76 872.231   1
  -2   5   2 4687.97  501.59   1
  -2   5  -2 5053.08  528.45   1
   2   5   2 4857.78 507.125   1
   2   5  -2 4320.01 493.148   1
  -2   5   2 5122.42 746.695   1
  -2   5  -2 4805.55 615.334   1
   2   5  -2 4472.43  471.02   1
  -2   5   3 6447.06 1399.51   1
  -2   5  -3 6995.14 1508.45   1
   2   5   3 6494.37 1404.24   1
   2   5  -3 6592.71 1434.35   1
  -2   5   3 6300.12 1547.57   1
  -2   5  -3 6381.18 1410.68   1
   2   5   3 5915.55 1274.39   1
   2   5  -3 6215.68 1352.69   1
  -2   5   4 1892.01 675.862   1
  -2   5  -4 2586.44 569.548   1
   2   5   4 2438.12 536.212   1
   2   5  -4 2367.15  543.31   1
  -2   5  -4 2920.20 728.135   1
  -2  -5  -4 2463.51  545.87   1
   2   5  -4 1025.50  418.12   1
   2  -5  -4 7442.49 2502.82   1
  -2   5   5 2384.25 537.782   1
  -2   5  -5 3797.38  821.06   1
   2   5   5 3927.14 857.365   1
   2   5  -5 3394.98 760.325   1
  -2   5  -5 3517.74 822.259   1
  -2  -5  -5 3509.60 773.413   1
   2   5  -5 4671.09 1037.37   1
   2  -5  -5 1665.67 1646.39   1
  -2   5   6 6654.10 1451.21   1
  -2   5  -6 6375.50 1372.02   1
   2   5   6 6731.40 1453.67   1
   2   5  -6 6955.06 1510.87   1
  -2   5  -6 7113.04 1578.67   1
  -2  -5  -6 6433.61 1396.14   1
   2   5  -6 7019.24 1535.43   1
   2  -5  -6 5434.12 1496.85   1
  -2   5   713748.50 779.442   1
  -2   5  -714012.20 734.284   1
   2   5   713548.20 721.793   1
   2   5  -714151.30 778.328   1
  -2   5  -713272.60 853.472   1
  -2  -5  -713599.20 754.518   1
   2   5  -713870.00 786.188   1
   2  -5  -710368.50 1370.68   1
  -2   5   8 8949.92 1946.89   1
   2   5   8 9283.68 3204.50   1
   2   5  -810436.60 609.659   1
  -2   5  -811204.20 782.085   1
  -2  -5  -810345.60 609.806   1
   2   5  -8 9440.17 3265.98   1
   2  -5  -8 6571.74 1870.77   1
  -2   5   9 485.052 249.405   1
   2   5   9 1167.68  416.26   1
   2  -5   9 561.482 198.165   1
   2   5  -9 1101.87 439.426   1
  -2   5  -9  462.51  322.38   1
  -2  -5  -9  655.51 289.022   1
   2   5  -9 541.536 347.569   1
   2  -5  -9-65.8652 774.758   1
  -2   5  10 8667.02  632.12   1
   2   5  10 9261.41 498.854   1
   2   5 -10 8652.94  538.89   1
  -2   5 -10 7304.98 608.393   1
  -2  -5 -10 7030.82 453.781   1
   2   5 -10 8504.85 572.053   1
  -2   5 -11 9535.77 511.597   1
  -2   5  11 9811.13 619.264   1
   2   5  1110829.50 579.118   1
   2   5 -1110074.40 601.066   1
  -2   5 -1110773.70 760.506   1
  -2  -5 -1110189.00 589.018   1
   2   5 -1111030.70 683.614   1
   2  -5 -11 8816.13 1225.43   1
  -2   5  12 5924.27 1182.51   1
   2   5  12 5569.31 1091.79   1
   2   5 -12 6744.17 3064.52   1
  -2   5 -12 5420.16 1174.89   1
  -2  -5 -12 5611.44 1120.64   1
   2   5 -12 5589.65 1152.98   1
   2  -5 -12 3735.68 949.449   1
  -2   5  1310524.50 1208.16   1
   2   5  13 8909.72 997.733   1
   2   5 -13 9261.41 1064.39   1
  -2   5 -1310264.10 1236.24   1
  -2  -5 -1310375.50 1196.57   1
   2   5 -13 9713.12 1132.60   1
   2  -5 -13 8450.84 1181.52   1
  -2   5  14 2237.27 651.857   1
   2   5  14 1899.66 527.075   1
   2   5 -14 1587.79 479.169   1
  -2   5 -14 1495.83 484.919   1
  -2  -5 -14 2252.66 668.948   1
   2   5 -14 2217.89 690.796   1
   2  -5 -14 2366.65 774.856   1
  -2   5  15 552.784 333.706   1
   2   5  15-74.3446 70.4257   1
   2   5 -15 199.258 176.388   1
  -2   5 -15 477.496 344.203   1
  -2  -5 -15  86.074 178.646   1
   2   5 -15 1398.27 535.925   1
   2  -5 -15-378.985 369.538   1
  -2   5  16 1373.75 534.257   1
   2   5  16 620.999 270.366   1
   2   5 -16 416.829 224.273   1
  -2   5 -16 851.418 425.184   1
  -2  -5 -16 1001.11 411.761   1
   2   5 -16 1149.61 538.158   1
   2  -5 -16 1581.40 768.454   1
  -2   5  17 6196.71 624.063   1
   2   5 -17 5915.01 587.757   1
  -2  -5 -17 6434.06 686.599   1
   2   5 -17 5568.87 660.776   1
   2  -5 -17 6861.58  878.03   1
  -2   5  18 420.562  254.43   1
   2   5 -18 1811.34 881.108   1
  -2   5 -18 1050.91 563.059   1
  -2  -5 -18 787.814 477.733   1
   2   5 -18 2223.80 1090.30   1
   2  -5 -18 1918.64 956.648   1
  -2   5  19 3334.70 1649.20   1
   2   5 -19 1415.88 689.539   1
  -2   5 -19 1343.01 697.578   1
  -2  -5 -19 3736.49 541.512   1
   2   5 -19 4654.07 695.018   1
   2  -5 -19 2037.87 1059.93   1
  -2   5  20 4165.96 832.598   1
   2   5 -20 3574.07 727.396   1
  -2   5 -20 4316.26 988.377   1
  -2  -5 -20 3300.67 672.196   1
   2   5 -20 3658.83 817.862   1
   2  -5 -20 5003.31 1093.31   1
  -2   5  21 3439.05 627.438   1
   2   5 -21 4376.86 788.633   1
  -2   5 -21 4709.92 955.999   1
  -2  -5 -21 5327.32 947.685   1
   2   5 -21 4358.28 833.615   1
   2  -5 -21 5320.00 1026.73   1
  -2   5  22 2833.19 617.861   1
   2   5 -22 2820.28 611.078   1
  -2   5 -22 2785.59 727.149   1
  -2  -5 -22 2636.10 585.232   1
   2   5 -22 2013.43 978.769   1
   2  -5 -22 2979.28 764.023   1
  -2   5  23 1271.37  714.04   1
   2   5 -23 757.601 433.348   1
  -2   5 -23 702.029 508.505   1
  -2  -5 -23 2015.99 1079.38   1
   2   5 -23  950.65 585.995   1
  -2   5  24 4623.97 1580.91   1
   2   5 -24 3004.10 1019.94   1
  -2   5 -24 4678.34 1628.37   1
  -2  -5 -24 3822.49 1352.11   1
   2   5 -24 1821.18 854.834   1
   2  -5 -24 2990.88 1140.04   1
  -2   5  25 -17.199 218.765   1
   2   5 -25 235.665 251.362   1
  -2   5 -25 1213.48 807.945   1
  -2  -5 -25-198.156 256.551   1
   2   5 -25 1016.63 631.963   1
   2  -5 -25 222.974 432.762   1
  -2   5  26 909.012 498.265   1
   2   5 -26  929.10 457.947   1
  -2   5 -26 718.881  460.36   1
  -2  -5 -26 2058.55 762.284   1
   2  -5 -26 2372.00 910.786   1
  -2   5  27 170.697 220.522   1
   2   5 -27 179.503 211.746   1
  -2   5 -27 963.888 562.788   1
  -2  -5 -27 1302.20 731.123   1
   2   5 -27-126.305  244.89   1
   2  -5 -27 463.935 542.312   1
  -2   5  28 742.695 543.705   1
   2   5 -28-43.4854 158.377   1
  -2   5 -28 513.058 456.483   1
  -2  -5 -28-275.979 233.888   1
   2   5 -28 856.038 622.784   1
   2  -5 -28  536.53 504.259   1
  -2   5  29 534.852 555.607   1
   2   5 -29 150.075 223.626   1
  -2   5 -29 2125.14 1062.03   1
  -2  -5 -29 1291.34 764.615   1
   2   5 -29 234.982 371.277   1
   2  -5 -29 -321.54  335.33   1
  -2   5  30  80.454 186.457   1
   2   5 -30 150.268 163.831   1
  -2   5 -30 1287.14 745.618   1
  -2  -5 -30 1466.81 784.352   1
   2   5 -30 651.803  510.34   1
  -2   5  31 1020.71 744.917   1
   2   5 -31 893.062  620.05   1
  -2  -5 -31 709.347 405.245   1
  -2   5  32 338.514 248.786   1
   2   5 -32 547.751 412.432   1
  -2  -5 -32 498.276 383.291   1
  -2   6   0 9607.60 541.862   1
   2   6   0 9413.73 3246.23   1
  -2   6   0 7288.73 1598.03   1
  -2   6   1 4828.18 1055.57   1
  -2   6  -1 4466.33 970.695   1
   2   6   1 4625.43 1009.49   1
   2   6  -1 4103.62 900.236   1
   2   6  -1 3273.88  725.41   1
  -2   6   1 4661.09 1154.38   1
  -2   6  -1 4258.84 998.307   1
   2   6  -1 3730.79 805.262   1
  -2   6   2 4658.99 1019.20   1
  -2   6  -2 4620.48 1001.25   1
   2   6   2 4253.64 927.858   1
   2   6  -2 4686.21 1027.35   1
  -2   6   2 4493.41 1069.35   1
  -2   6  -2 4413.65 1008.23   1
   2   6  -2 5060.21 1121.73   1
  -2  -6   2 4624.65 1052.88   1
  -2   6   3 5172.56 1128.87   1
  -2   6  -3 5444.17 1178.56   1
   2   6   3 4886.08 1060.58   1
   2   6  -3 5859.84 1276.81   1
  -2   6   3 4895.29 1500.26   1
  -2   6  -3 5404.01 1229.15   1
   2   6  -3 4879.97 1057.92   1
   2   6   3 4107.29 891.767   1
  -2   6   4 8389.36 1818.29   1
  -2   6  -4 9451.25 3257.52   1
   2   6   4 7747.15 1671.59   1
   2   6  -4 7323.77 1585.88   1
  -2   6  -4 9416.68 3274.48   1
  -2  -6  -4 7958.38 1712.87   1
   2   6  -4 7233.59 1568.14   1
   2   6   4 6884.51 1489.44   1
  -2   6   5 6013.72 1304.63   1
  -2   6  -5 7130.80 1535.23   1
   2   6   5 6908.57 1493.41   1
   2   6  -5 6397.07 1389.68   1
  -2   6  -5 6810.36 1530.92   1
  -2  -6  -5 6672.12 1439.31   1
   2   6  -5 7405.17 1608.86   1
   2  -6  -512026.30 2323.88   1
  -2   6   6 3284.82 736.852   1
  -2   6  -6 2944.25 638.825   1
   2   6   6 3203.04  725.48   1
   2   6  -6 2848.08 638.188   1
  -2   6  -6 3742.91 885.394   1
  -2  -6  -6 2596.50  580.96   1
   2   6  -6 2948.05 660.054   1
   2  -6  -6 3036.90 1363.30   1
  -2   6   7 790.731 338.081   1
  -2   6  -7 1487.45 564.507   1
   2   6   7 1510.97 574.067   1
   2   6  -7 1900.92 682.155   1
  -2   6  -7 1258.42 549.223   1
  -2  -6  -7 2147.52 492.872   1
   2   6  -7 2166.86 514.508   1
   2  -6  -7 6167.96 1692.66   1
  -2   6   8 4146.39 1740.05   1
  -2   6  -8 4645.91 304.719   1
   2   6   8 5071.59 301.029   1
   2   6  -8 4254.28 1789.62   1
  -2   6  -8 4416.05 565.519   1
  -2  -6  -8 4161.20 1741.91   1
   2   6  -8 4900.95  389.21   1
   2  -6  -8 5457.12 1398.12   1
  -2   6   913245.60 760.612   1
  -2   6  -915254.40  790.65   1
   2   6   915235.50 805.107   1
  -2   6  -915890.60 1004.33   1
  -2  -6  -914572.30 795.882   1
   2   6  -915452.50 887.555   1
   2  -6  -915470.00 1811.47   1
  -2   6  1012947.30 760.479   1
   2   6  1013186.80 696.838   1
  -2   6 -1012120.40 633.816   1
   2   6 -1014187.90 798.714   1
  -2   6 -1011875.90 775.495   1
  -2  -6 -1012075.00 679.872   1
   2   6 -1013838.80  820.73   1
   2  -6 -1013590.60 1601.68   1
  -2   6  11 6222.39 1242.36   1
   2   6  11 6964.81 786.773   1
  -2   6 -11 6864.43 774.102   1
   2   6 -11 6869.87 818.056   1
  -2   6 -11 9030.57 1158.27   1
  -2  -6 -11 7038.44 832.678   1
   2   6 -11 6357.53 2890.77   1
   2  -6 -11 5156.05 1483.11   1
  -2   6  12 3713.91 761.395   1
   2   6  12 4924.38 967.452   1
  -2   6 -12 4469.18 871.986   1
   2   6 -12 4351.49 890.279   1
  -2   6 -12 5484.40 1178.67   1
  -2  -6 -12 5070.84 1025.26   1
   2   6 -12 4864.12 1002.85   1
   2  -6 -12 3580.62 965.752   1
  -2   6  13 1707.97 529.443   1
   2   6  13 1248.49 492.102   1
  -2   6 -13 1413.81 385.235   1
   2   6 -13 2466.38 726.512   1
  -2   6 -13 2789.07 852.695   1
  -2  -6 -13 951.817 461.218   1
   2   6 -13 853.926 434.346   1
  -2   6  14 221.691 190.111   1
   2   6  14 412.162 217.048   1
   2   6 -14-172.794 148.545   1
  -2   6 -14 54.0696 265.902   1
  -2  -6 -14 867.652 447.607   1
   2   6 -14 259.657 233.261   1
   2  -6 -14 906.083 620.995   1
  -2   6  15 7498.10  857.99   1
   2   6  15 8085.48 890.324   1
   2   6 -15 8113.41 920.177   1
  -2   6 -15 6461.29 847.786   1
  -2  -6 -15 7388.28 854.012   1
   2   6 -15 7484.62 889.345   1
   2  -6 -15 9269.78 1246.54   1
  -2   6  16 3870.36 503.318   1
   2   6  16 3250.23 1168.70   1
   2   6 -16 2510.65 933.252   1
  -2  -6 -16 3047.17 1130.46   1
   2   6 -16 2515.67 962.652   1
   2  -6 -16 1978.80 860.375   1
  -2   6  17 5841.18 596.734   1
   2   6 -17 5604.36 571.018   1
  -2   6 -17 7662.85 842.683   1
  -2  -6 -17 5620.96 614.494   1
   2   6 -17 5549.36 589.708   1
   2  -6 -17 4010.39 1438.06   1
  -2   6  18 439.605 259.612   1
   2   6 -18 787.191 449.027   1
  -2   6 -18 1752.01 912.559   1
  -2  -6 -18 453.457 285.931   1
   2   6 -18 947.895 543.917   1
   2  -6 -18 50.7704  408.60   1
  -2   6  19 2240.76 1066.71   1
   2   6 -19 3586.57 744.671   1
  -2   6 -19 2449.43 1210.03   1
  -2  -6 -19 3728.90  772.23   1
   2   6 -19 2444.85 1182.75   1
   2  -6 -19 3310.18 787.895   1
  -2   6  20 4875.70 948.802   1
   2   6 -20 5056.12 1032.13   1
  -2   6 -20 6017.74 1249.27   1
  -2  -6 -20 5133.54 996.759   1
   2   6 -20 4682.08  950.28   1
   2  -6 -20 7116.68 1470.14   1
  -2   6  21 1675.50 672.948   1
   2   6 -21 1342.38 571.835   1
  -2   6 -21 832.711  552.32   1
  -2  -6 -21 1111.12 521.591   1
   2   6 -21 1347.94 614.347   1
   2  -6 -21 310.012 376.034   1
  -2   6  22 3190.12 679.471   1
   2   6 -22 2025.20 973.174   1
  -2   6 -22 3000.42 670.711   1
  -2  -6 -22 1654.36 809.276   1
   2   6 -22 2446.92 1173.28   1
   2  -6 -22 1650.32 836.367   1
  -2   6  23 3229.05 815.808   1
   2   6 -23 2620.43  690.03   1
  -2   6 -23 2483.87 1642.04   1
  -2  -6 -23 3809.88 998.907   1
   2   6 -23 2878.69 771.913   1
   2  -6 -23 2471.78 1645.00   1
  -2   6  24 2243.17 800.847   1
   2   6 -24 2622.23  912.31   1
  -2   6 -24 798.661 487.478   1
  -2  -6 -24 2296.66 855.362   1
   2   6 -24 2560.10  932.39   1
   2  -6 -24  679.81 566.096   1
  -2   6  25 1363.72 806.672   1
   2   6 -25 626.194 381.892   1
  -2   6 -25  248.81  363.88   1
  -2  -6 -25 35.2552 224.385   1
   2   6 -25 113.238 303.463   1
   2  -6 -25 150.353 441.396   1
  -2   6  26 955.346 534.083   1
   2   6 -26 703.099 405.017   1
  -2   6 -26 2325.60 907.293   1
  -2  -6 -26-162.114 210.213   1
   2   6 -26 538.138 378.849   1
   2  -6 -26 -170.84 439.104   1
  -2   6  27 4245.74 1470.70   1
   2   6 -27 4095.82 1421.32   1
  -2   6 -27 4490.83 1660.55   1
  -2  -6 -27 4326.08 1534.80   1
   2   6 -27 4343.55 1536.34   1
   2  -6 -27 6568.80 2344.91   1
  -2   6  28 1252.96 699.632   1
   2   6 -28 1089.73 608.048   1
  -2   6 -28 1463.50 842.187   1
  -2  -6 -28 577.152 455.019   1
   2   6 -28 993.853 584.246   1
   2  -6 -28 1132.05 699.389   1
  -2   6  29 1056.86 513.612   1
   2   6 -29 1052.40 542.793   1
  -2   6 -29 1594.72  892.26   1
  -2  -6 -29 43.1183  245.81   1
   2   6 -29 517.314 396.742   1
   2  -6 -29 968.537 698.003   1
  -2   6  30 224.769 220.964   1
   2   6 -30 314.867 214.244   1
  -2  -6 -30 471.239 441.473   1
   2   6 -30 604.642 404.604   1
  -2   6  31 993.467 726.236   1
   2   6 -31 833.232 597.437   1
  -2  -6 -31 1345.05 719.743   1
   2   6 -32 1100.75 569.629   1
  -2   7   0 98.7341 98.9021   1
   2   7   0 237.022 140.654   1
  -2   7   0 140.971 272.512   1
  -2   7   1 2256.83 526.894   1
  -2   7  -1 1961.73 690.307   1
   2   7   1 1991.25 703.947   1
   2   7  -1 2422.58  555.44   1
  -2   7   1 1220.95  578.90   1
  -2   7  -1 1242.92 532.363   1
  -2   7   2 3703.68  818.81   1
  -2   7  -2 3608.45 792.221   1
   2   7   2 3263.30 718.611   1
   2   7  -2 3336.83  746.96   1
  -2   7   2 4926.30 1211.66   1
  -2   7  -2 3773.27 942.872   1
   2   7  -2 2643.94  576.80   1
  -2  -7   2 3028.25 687.767   1
  -2   7   3 526.321 265.773   1
  -2   7  -3 516.337 220.041   1
   2   7   3 108.896 101.112   1
   2   7  -3 19.1879 117.192   1
  -2   7   3 558.553 278.327   1
  -2   7  -3 146.094 282.051   1
  -2  -7  -3 306.079 120.017   1
   2   7  -3 302.815 142.703   1
  -2   7   431934.40 1692.55   1
  -2   7  -431375.80 1644.23   1
   2   7   430166.10 1584.31   1
   2   7  -430482.70 1605.71   1
  -2   7   431811.00 1747.30   1
  -2   7  -432477.80 1797.22   1
   2   7  -431810.60 1670.03   1
  -2   7   5 290.178  180.08   1
  -2   7  -5 754.431 289.337   1
   2   7   5 411.472 183.394   1
   2   7  -5 584.911 255.447   1
  -2   7  -5 788.875 538.479   1
  -2  -7  -5 200.205  101.25   1
   2   7  -5 191.285 113.255   1
   2  -7  -5 4631.94 1943.67   1
  -2   7   6 4904.28 1075.44   1
  -2   7  -6 5183.97 1122.20   1
   2   7   6 5457.05 1252.82   1
   2   7  -6 5002.30 1099.66   1
  -2   7  -6 6220.30 1442.09   1
  -2  -7  -6 5762.43 1249.63   1
   2   7  -6 4702.23 1028.05   1
   2  -7  -6 2049.98 1440.68   1
  -2   7   722443.60 1198.99   1
  -2   7  -721481.90 1112.46   1
   2   7   722750.10 1192.50   1
   2   7  -720920.80 1113.40   1
  -2   7  -721233.50 1230.29   1
  -2  -7  -720597.50 1086.28   1
   2   7  -719823.90 1050.07   1
   2  -7  -718219.00 2063.43   1
  -2   7   829061.70 1541.68   1
  -2   7  -830031.00 1546.84   1
   2   7   830044.70 1556.91   1
   2   7  -829872.70 1569.17   1
  -2   7  -826046.90 1484.16   1
  -2  -7  -828667.40 1500.27   1
   2   7  -828605.20 1507.69   1
   2  -7  -827153.60 2216.00   1
  -2   7   9 8125.56  508.39   1
  -2   7  -9 9179.15 485.362   1
   2   7   9 8895.14 494.788   1
   2   7  -9 8187.46 508.484   1
  -2   7  -9 8727.89 704.865   1
  -2  -7  -9 8746.05 502.512   1
   2   7  -9 8388.45 518.219   1
   2  -7  -9 7791.96 1405.89   1
  -2   7  1013242.60 1503.40   1
   2   7  1014466.10 1611.14   1
  -2   7 -1013811.10 1531.77   1
   2   7 -1013534.10 1519.46   1
  -2   7 -1013639.60 1620.95   1
  -2  -7 -1013718.70 1538.05   1
   2   7 -1014875.80 1676.33   1
   2  -7 -1013964.80 2035.79   1
  -2   7  11 7625.11 906.248   1
   2   7  11 8166.67 924.037   1
  -2   7 -11 7266.69 809.933   1
   2   7 -11 7423.58 870.695   1
  -2   7 -11 7123.84 912.827   1
  -2  -7 -11 7326.38 859.265   1
   2   7 -11 7065.27 841.924   1
   2  -7 -11 8623.98 1531.58   1
  -2   7  1214178.80 1604.13   1
   2   7  1214616.10 1636.06   1
   2   7 -1215932.30 1795.09   1
  -2   7 -1215953.90 1845.22   1
  -2  -7 -1215501.30 1740.70   1
   2   7 -1213942.60 1578.39   1
   2  -7 -1220212.50 2521.95   1
  -2   7  13 3466.41 960.821   1
   2   7  13 3022.07 831.625   1
  -2   7 -13 3033.05  819.98   1
   2   7 -13 3446.05 975.198   1
  -2   7 -13 2930.11 887.865   1
  -2  -7 -13 2991.64 848.525   1
   2   7 -13 2811.94 822.241   1
   2  -7 -13 3959.97 1314.86   1
  -2   7  14 5417.02  508.13   1
   2   7  14 6823.79 577.451   1
   2   7 -14 7131.26 634.069   1
  -2   7 -14 7432.92 761.384   1
  -2  -7 -14 6317.96 585.762   1
   2   7 -14 6575.54 635.482   1
   2  -7 -14 4185.48 1249.13   1
  -2   7  15 975.192 408.254   1
   2   7  15 54.1774 82.9706   1
   2   7 -15 533.847 291.598   1
  -2   7 -15-149.612 285.753   1
  -2  -7 -15 44.6353  179.65   1
   2   7 -15 256.616 230.998   1
   2  -7 -15 258.641  472.94   1
  -2   7  16 1747.59 619.863   1
   2   7  16 2755.45  931.98   1
   2   7 -16 2561.76 878.997   1
  -2   7 -16 2283.60  860.47   1
  -2  -7 -16 3410.25 1187.29   1
   2   7 -16 1916.02 712.693   1
   2  -7 -16 1378.60 638.407   1
  -2   7  17 98.8031 160.414   1
   2   7  17 405.753 215.766   1
   2   7 -17-282.453 175.212   1
  -2   7 -17 253.016 303.619   1
  -2  -7 -17 41.6972 182.287   1
   2   7 -17 1390.06 587.379   1
   2  -7 -17 1753.61 835.291   1
  -2   7  18 9788.98 1130.98   1
   2   7 -18 8499.00 995.939   1
  -2   7 -18 6877.40 879.491   1
   2   7 -18 7350.46 903.218   1
  -2  -7 -18 8145.54 969.368   1
   2  -7 -18 7950.97 1050.97   1
  -2   7  19 4371.01 873.754   1
   2   7 -19 5454.40 1070.33   1
  -2   7 -19 5420.95 1130.38   1
   2   7 -19 4242.14  848.88   1
  -2  -7 -19 5376.13 1052.11   1
   2  -7 -19 5901.50 1285.36   1
  -2   7  20 2741.19 1093.70   1
   2   7 -20 3502.19 642.686   1
  -2   7 -20 4491.33 920.345   1
  -2  -7 -20 3821.42 680.449   1
   2   7 -20 4252.37 844.911   1
   2  -7 -20 1717.26 744.986   1
  -2   7  21 2050.12 986.182   1
   2   7 -21 518.582 282.856   1
  -2   7 -21 730.658 445.465   1
  -2  -7 -21 940.467 492.854   1
   2   7 -21 1463.34 762.735   1
   2  -7 -21 1779.64 899.901   1
  -2   7  22 4800.47 1191.23   1
   2   7 -22 4467.82 1089.09   1
  -2   7 -22 3529.50 827.131   1
  -2  -7 -22 4541.03 928.429   1
   2   7 -22 4311.82 1075.87   1
   2  -7 -22 5017.55 1361.39   1
  -2   7  23 3292.52 1151.55   1
   2   7 -23 4294.05 1448.91   1
  -2   7 -23 3169.59 902.273   1
  -2  -7 -23 1440.94 691.699   1
   2   7 -23 3145.73 1115.97   1
   2  -7 -23 3397.95 1293.05   1
  -2   7  24  510.14 398.281   1
   2   7 -24 253.198 234.913   1
  -2   7 -24 1480.00 813.113   1
  -2  -7 -24-423.784 231.789   1
   2   7 -24 821.386 443.598   1
   2  -7 -24 1722.97 945.204   1
  -2   7  25 1134.78 651.548   1
   2   7 -25 1060.07 631.462   1
  -2   7 -25 1405.95 834.731   1
   2   7 -25 505.907 462.317   1
  -2  -7 -25 2031.46 1158.65   1
   2  -7 -25 166.206 415.955   1
  -2   7  26 223.763  238.11   1
   2   7 -26 956.452 500.774   1
  -2   7 -26 423.235 476.648   1
   2   7 -26 1588.02 875.971   1
  -2  -7 -26 535.909  354.89   1
   2  -7 -26 1652.45  929.97   1
  -2   7  27 941.947 671.516   1
   2   7 -27 476.632 410.981   1
  -2   7 -27 962.456 1016.45   1
  -2  -7 -27 875.454  626.42   1
   2   7 -27 1584.41 830.903   1
   2  -7 -27 1432.96  829.46   1
  -2   7  28 6727.60 5228.30   1
   2   7 -28 7609.26 5909.80   1
  -2   7 -28 7156.73 5577.08   1
  -2  -7 -28 7963.08 6194.24   1
   2   7 -28 4937.92 2289.43   1
   2  -7 -28 4257.66 1999.40   1
  -2   7  29 506.486 325.103   1
   2   7 -29 1008.47  498.08   1
  -2   7 -29-50.3737 329.083   1
  -2  -7 -29 147.226  263.35   1
   2   7 -29 458.847 452.352   1
   2  -7 -29 862.065 552.297   1
  -2   7  30 2532.33 1658.99   1
   2   7 -30 3428.43 2211.58   1
  -2  -7 -30 751.299 426.257   1
   2   7 -30  102.64 278.364   1
  -2   7  31 1343.93 678.276   1
   2   7 -31 1260.38 637.367   1
  -2  -7 -31 1643.28 1106.91   1
  -2  -7 -32 1176.29 616.401   1
  -2   8   060274.70 3143.70   1
   2   8   058011.60 3026.93   1
  -2   8   060929.20 3228.51   1
  -2   8   124993.30 1327.65   1
  -2   8  -123962.60 1271.71   1
   2   8   125527.30 1350.99   1
   2   8  -124800.30 1316.09   1
  -2   8   124099.50 1354.71   1
  -2   8  -123365.00 1351.33   1
  -2   8   217580.70 947.949   1
  -2   8  -217069.80 914.946   1
   2   8   217054.20  906.59   1
   2   8  -218418.20 992.077   1
  -2   8   217639.90 1270.16   1
  -2   8  -218775.80 1179.06   1
   2   8  -217346.50 913.249   1
  -2  -8   216313.00 875.424   1
  -2   8   3 9610.71 551.287   1
  -2   8  -3 9783.23 540.811   1
   2   8   310532.30 576.779   1
   2   8  -310536.00 596.931   1
  -2   8   310208.80 1136.22   1
  -2   8  -310441.70 780.652   1
   2   8  -3 9659.77 541.072   1
  -2   8   420062.20 1096.20   1
  -2   8  -420132.30 1067.55   1
   2   8   420702.10 1099.72   1
   2   8  -420621.50 1110.32   1
  -2   8   420894.30 1601.53   1
  -2   8  -422243.50 1305.61   1
   2   8  -420816.70 1103.69   1
   2   8   419592.80 1160.32   1
  -2   8   5 1583.39 580.984   1
  -2   8  -5 2576.63 897.899   1
   2   8   5 3021.26 1050.23   1
   2   8  -5 1988.09 710.052   1
  -2   8  -5 1668.54 666.849   1
   2   8  -5 2497.72 882.392   1
  -2  -8  -5 2125.84 742.258   1
   2  -8  -5 4163.74 2425.64   1
  -2   8   6 4068.24 1707.48   1
  -2   8  -6 4529.40 348.084   1
   2   8   6 4103.24 1717.20   1
   2   8  -6 3639.76 1267.53   1
  -2   8  -6 4263.28 1852.19   1
   2   8  -6 4016.44 1398.57   1
  -2  -8  -6 4051.63 1401.98   1
   2  -8  -6-273.156 1744.24   1
  -2   8   722420.10 1203.96   1
  -2   8  -722909.20 1188.56   1
   2   8   722408.70 1172.00   1
   2   8  -722573.30 1198.67   1
  -2   8  -720466.90 1209.79   1
   2   8  -722715.60 1199.95   1
  -2  -8  -722147.50 1157.21   1
   2  -8  -724665.80 2330.95   1
  -2   8   8 740.758 314.072   1
  -2   8  -8 1533.58 538.803   1
   2   8   8 1430.30 513.995   1
   2   8  -8 1786.76 663.135   1
  -2   8  -8 1508.94 628.114   1
   2   8  -8 1577.54 582.426   1
  -2  -8  -8 1405.11 513.738   1
   2  -8  -8 2578.17 1385.77   1
  -2   8   921037.30 2353.74   1
  -2   8  -920277.20 2246.09   1
   2   8   919845.10 2204.61   1
   2   8  -918630.10 2080.81   1
  -2   8  -923395.10 2664.89   1
   2   8  -920196.60 2257.59   1
  -2  -8  -919062.40 2124.42   1
   2  -8  -918355.80 2603.89   1
  -2   8  1019049.00 2136.75   1
   2   8  1022215.10 2464.62   1
   2   8 -1020629.80 2300.27   1
  -2   8 -1021798.10 2478.63   1
   2   8 -1021501.90 2400.41   1
  -2  -8 -1019891.40 2218.69   1
   2  -8 -1024445.50 3116.46   1
  -2   8  11 4948.89 1003.57   1
   2   8  11 3821.81 760.802   1
  -2   8 -11 3219.25 633.026   1
   2   8 -11 4481.96 907.763   1
  -2   8 -11 4108.77 966.926   1
   2   8 -11 2926.67 606.934   1
  -2  -8 -11 2730.85 568.311   1
   2  -8 -11 3528.50 1016.71   1
  -2   8  12 456.441 314.936   1
   2   8  12 183.141 99.4015   1
  -2   8 -12  293.63 147.083   1
   2   8 -12 294.329 193.569   1
  -2   8 -12-11.4636 278.854   1
   2   8 -12 489.705 261.144   1
  -2  -8 -12 105.845 134.252   1
   2  -8 -12 767.157 752.961   1
  -2   8  13 3182.03 903.132   1
   2   8  13 2466.52 680.016   1
  -2   8 -13 2277.37  618.51   1
   2   8 -13 3174.59 888.577   1
  -2   8 -13 2663.15  806.16   1
   2   8 -13 2549.10  755.04   1
  -2  -8 -13 2151.04 704.397   1
   2  -8 -13 3188.90 1201.90   1
  -2   8  14 7293.51 837.263   1
   2   8  14 6628.21 730.232   1
   2   8 -14 5397.64 640.064   1
  -2   8 -14 7293.14 944.593   1
   2   8 -14 5941.04 735.466   1
  -2  -8 -14 7150.47 821.722   1
   2  -8 -14 6518.40 1043.19   1
  -2   8  1510688.90 983.829   1
   2   8  15 7956.59 716.988   1
   2   8 -15 8056.99  757.86   1
  -2   8 -15 8814.85 916.724   1
   2   8 -15 8403.93 827.876   1
  -2  -8 -15 7892.22 771.047   1
   2  -8 -15 8675.33 1145.69   1
  -2   8  16 8439.71 784.338   1
   2   8  16 8696.99 780.179   1
   2   8 -16 8332.99 793.921   1
  -2   8 -16 7912.35 825.956   1
   2   8 -16 8996.70 878.759   1
  -2  -8 -16 8796.41 853.698   1
   2  -8 -16 8058.77 955.458   1
  -2   8  17 1338.40 663.021   1
   2   8  17 1247.77 623.509   1
   2   8 -17 1266.08 643.469   1
  -2   8 -17 1752.60 906.294   1
   2   8 -17 1313.66 671.904   1
  -2  -8 -17 1001.05 552.911   1
   2  -8 -17 1305.07 744.161   1
  -2   8  18 664.365 359.955   1
   2   8 -18 336.583 297.534   1
  -2   8 -18 2119.03 1032.04   1
   2   8 -18 984.125 559.639   1
  -2  -8 -18 572.423 319.127   1
   2  -8 -18 1179.10 681.331   1
  -2   8  19 442.976 273.321   1
   2   8 -19 1089.71 574.219   1
  -2   8 -19 421.044 361.606   1
   2   8 -19 569.974  340.14   1
  -2  -8 -19 1068.97 553.586   1
   2  -8 -19 1438.38 774.888   1
  -2   8  20 492.713  313.16   1
   2   8 -20 240.925 238.915   1
  -2   8 -20 434.889 375.285   1
   2   8 -20 1855.52 779.865   1
  -2  -8 -20 353.956 319.581   1
   2  -8 -20 1129.19 679.359   1
  -2   8  21 4031.96 814.544   1
   2   8 -21 2920.68 608.119   1
  -2   8 -21 1752.58 877.749   1
   2   8 -21 2731.22 655.097   1
  -2  -8 -21 3546.39 741.712   1
   2  -8 -21 4755.65 1040.56   1
  -2   8  22 2954.15 811.861   1
   2   8 -22 2553.18  636.51   1
  -2   8 -22 2653.90  731.85   1
   2   8 -22 1555.82 873.355   1
  -2  -8 -22 3157.50 814.537   1
   2  -8 -22 1555.52 882.022   1
  -2   8  23 1113.19 574.973   1
   2   8 -23 2604.79 900.212   1
  -2   8 -23 2290.60  906.90   1
   2   8 -23 3218.19 1140.62   1
  -2  -8 -23 862.627 443.087   1
   2  -8 -23 2753.62 1075.37   1
  -2   8  24 146.861 239.065   1
   2   8 -24-46.4469 159.689   1
  -2   8 -24 16.5994  330.11   1
  -2  -8 -24 1153.67 707.085   1
   2   8 -24 484.956 431.282   1
   2  -8 -24 1358.90 911.996   1
  -2   8  25  397.06 280.123   1
   2   8 -25 465.199 293.382   1
  -2   8 -25-13.1285 330.602   1
   2   8 -25 185.815 285.023   1
  -2  -8 -25 434.493 316.063   1
   2  -8 -25-119.733 385.077   1
  -2   8  26 1658.86 874.645   1
   2   8 -26 1017.40 529.466   1
  -2   8 -26 774.106 484.403   1
   2   8 -26 339.441 365.641   1
  -2  -8 -26 1216.80 693.179   1
   2  -8 -26  877.25 532.924   1
  -2   8  27 1089.11 613.182   1
   2   8 -27 584.243 415.109   1
  -2   8 -27 2281.25 1214.66   1
   2   8 -27 842.453 642.371   1
  -2  -8 -27 1692.30 873.621   1
   2  -8 -27 2962.76 1496.96   1
  -2   8  28 350.268 393.871   1
   2   8 -28 1469.09 790.697   1
  -2   8 -28 1078.52 659.589   1
   2   8 -28 585.406 400.725   1
  -2  -8 -28 949.847  774.31   1
   2  -8 -28 1580.30  897.96   1
  -2   8  29 551.112 354.718   1
   2   8 -29 473.834 394.809   1
  -2   8 -29 175.921 374.546   1
  -2  -8 -29-90.0856 235.163   1
   2   8 -29 1964.62 1025.86   1
   2  -8 -29 2012.43 1045.11   1
  -2   8  30 648.088 409.813   1
   2   8 -30 699.753 389.752   1
  -2  -8 -30 476.873 445.042   1
   2   8 -30 1610.46 1100.36   1
   2   8 -31 3371.99 2175.49   1
  -2  -8 -31 2066.54 1369.08   1
  -2   9   0 116.992 121.961   1
   2   9   0-49.6015 126.905   1
  -2   9   0-478.282 310.474   1
  -2   9   1 1261.09 500.076   1
  -2   9  -1 578.951 238.056   1
   2   9   1 1365.97 529.312   1
   2   9  -1 1252.06 513.605   1
  -2   9   1 455.133  235.88   1
   2   9  -1 506.939  195.89   1
  -2   9  -1 887.735 566.235   1
  -2  -9   1 696.597  267.15   1
  -2   9   217213.40 918.297   1
  -2   9  -217380.30  918.02   1
   2   9   220014.60 1052.58   1
   2   9  -217979.60 953.039   1
  -2   9  -218498.20 1144.08   1
   2   9  -218780.30 976.211   1
  -2  -9   216382.30 858.883   1
  -2   9   3 2273.34 810.602   1
  -2   9  -3 2033.39 721.425   1
   2   9   3 2048.68 717.664   1
   2   9  -3 2553.82 899.047   1
  -2   9   3 1451.29  587.66   1
  -2   9  -3 1140.86 513.169   1
  -2  -9  -3 1343.07 466.501   1
   2   9  -3 1329.18 475.102   1
  -2  -9  -3 1712.86 593.997   1
  -2   9   4 5201.22 368.131   1
  -2   9  -4 5092.11 325.666   1
   2   9   4 4832.58 301.756   1
   2   9  -4 5351.61 373.507   1
  -2   9   4 4745.68 554.727   1
  -2  -9  -4 3369.87 1189.01   1
  -2   9  -4 4488.17 603.924   1
   2   9  -4 4499.16  295.44   1
  -2   9   511852.00  681.22   1
  -2   9  -511649.00 629.598   1
   2   9   512418.10 669.604   1
   2   9  -512750.50 708.836   1
   2   9  -512286.50 673.792   1
   2  -9  -5 9101.94 2597.64   1
  -2   9   6 1494.00 558.616   1
  -2   9  -6 1278.65 461.389   1
   2   9   6 1734.79 612.738   1
   2   9  -6 1789.60 646.681   1
  -2   9  -6 692.345 406.479   1
   2   9  -6 958.747 366.934   1
  -2  -9  -6 562.048 225.053   1
   2  -9  -6-668.912 1922.91   1
  -2   9   7 3939.54 1384.98   1
  -2   9  -7 3898.77 1349.46   1
   2   9   7 4023.96 1396.14   1
   2   9  -7 3387.48 1191.32   1
  -2   9  -7 3528.46 1340.53   1
   2   9  -7 3675.49 1281.09   1
  -2  -9  -7 3859.78 1340.74   1
   2  -9  -710582.40 2470.23   1
  -2   9   8 3446.36 708.569   1
  -2   9  -8 3753.79 741.459   1
   2   9   8 3354.74 670.914   1
   2   9  -8 3381.41 687.457   1
  -2   9  -8 4309.09 942.648   1
   2   9  -8 4248.80 857.327   1
  -2  -9  -8 4558.25 911.647   1
   2  -9  -8 3367.23 1354.27   1
  -2   9   920781.30 2325.52   1
  -2   9  -919517.00 2163.63   1
   2   9   920003.30 2223.90   1
   2   9  -919786.30 2211.77   1
  -2   9  -921722.50 2489.49   1
   2   9  -920400.20 2284.09   1
  -2  -9  -920046.00 2234.52   1
   2  -9  -915397.80 2312.54   1
  -2   9  10 3193.28 685.942   1
   2   9  10 3325.70 663.498   1
  -2   9 -10 3066.07 630.428   1
   2   9 -10 2940.57 614.138   1
  -2   9 -10 3399.66 818.696   1
   2   9 -10 3726.24 768.655   1
  -2  -9 -10 3273.13 669.219   1
   2  -9 -10 2034.69 1253.15   1
  -2   9  11 3534.80 990.551   1
   2   9  11 3208.70 879.923   1
  -2   9 -11 2574.65 701.079   1
   2   9 -11 2361.21 685.564   1
  -2   9 -11 3605.27 1082.74   1
   2   9 -11 3407.01 945.115   1
  -2  -9 -11 3386.97 942.721   1
  -2   9  1214355.90 1202.73   1
   2   9  1213226.60 1078.48   1
  -2   9 -1214791.80 1195.32   1
   2   9 -1214275.10 1182.48   1
  -2   9 -1214378.60 1267.60   1
   2   9 -1214211.70 1188.96   1
  -2  -9 -1214358.50 1195.72   1
  -2   9  13 6053.57 713.384   1
   2   9  13 6349.57 797.398   1
  -2   9 -13 5342.58 582.447   1
   2   9 -13 6463.96 743.214   1
  -2   9 -13 5912.53 761.493   1
   2   9 -13 6280.39 735.917   1
  -2  -9 -13 5256.68 643.882   1
   2  -9 -13 5710.59 1173.52   1
  -2   9  14 4147.34 510.095   1
   2   9  14 4364.92 495.837   1
   2   9 -14 4023.76 501.976   1
  -2   9 -14 3431.51 1310.74   1
   2   9 -14 4778.96 649.372   1
  -2  -9 -14 4694.87 572.488   1
   2  -9 -14 2719.04 1284.75   1
  -2   9  15  131.51 162.528   1
   2   9  15 348.608  165.20   1
   2   9 -15 820.573 381.758   1
  -2   9 -15 2543.18 935.886   1
   2   9 -15 289.166 234.769   1
  -2  -9 -15 595.707 302.096   1
   2  -9 -15-1192.57 571.608   1
  -2   9  16 1160.70 586.928   1
   2   9 -16-4.05249 155.284   1
  -2   9 -16 323.563 308.316   1
   2   9 -16 1348.38 717.223   1
  -2  -9 -16 327.538 236.638   1
   2  -9 -16 2651.55 1338.44   1
  -2   9  17 70.3187 155.378   1
   2   9  17 732.236 362.919   1
   2   9 -17 1242.57 680.487   1
  -2   9 -17 280.878 308.374   1
   2   9 -17 1155.31  627.90   1
  -2  -9 -17 578.903 324.623   1
   2  -9 -17 655.192 529.013   1
  -2   9  18 7066.31 1341.36   1
   2   9 -18 7524.20 1445.92   1
  -2   9 -18 7714.40 1525.35   1
   2   9 -18 7773.03 1500.82   1
  -2  -9 -18 7446.77 1413.86   1
   2  -9 -18 6890.76 1479.12   1
  -2   9  19 336.613  294.01   1
   2   9 -19  109.50 213.034   1
  -2   9 -19 214.982 310.289   1
  -2  -9 -19 146.896 198.833   1
   2  -9 -19 1659.15 847.065   1
  -2   9  2014086.70 6907.65   1
   2   9 -2011871.20 2208.92   1
  -2   9 -2016217.60 7962.94   1
   2   9 -2012889.90 2412.16   1
  -2  -9 -2013157.60 2451.77   1
   2  -9 -2013783.10 6782.12   1
  -2   9  21 5829.87 1143.12   1
   2   9 -21 4323.51 825.846   1
  -2   9 -21 7018.31 1391.96   1
   2   9 -21 5281.05 1056.28   1
  -2  -9 -21 6213.59 1195.27   1
   2  -9 -21 6808.52 1387.92   1
  -2   9  22 821.726 553.799   1
   2   9 -22 415.615 255.513   1
  -2   9 -22 233.238 365.729   1
   2   9 -22 947.711 537.017   1
  -2  -9 -22 974.502 545.601   1
   2  -9 -22 967.513 650.978   1
  -2   9  23 1466.25 724.047   1
   2   9 -23 2327.25 810.344   1
  -2   9 -23 902.358 535.312   1
  -2  -9 -23 1520.28  741.43   1
   2  -9 -23 559.543 524.478   1
  -2   9  24 2545.16 682.276   1
   2   9 -24 2355.65 591.102   1
  -2   9 -24 1486.34 879.632   1
   2   9 -24 1819.23 1044.39   1
  -2  -9 -24 3525.37 897.366   1
   2  -9 -24 1077.24 687.811   1
  -2   9  25 938.768 460.452   1
   2   9 -25 1411.47 667.945   1
  -2   9 -25 2080.98 763.586   1
   2   9 -25 981.136 564.604   1
  -2  -9 -25 633.963 360.771   1
   2  -9 -25 1269.20 751.517   1
  -2   9  26 1283.39 697.382   1
   2   9 -26 1095.17 585.581   1
  -2   9 -26  227.87 358.422   1
   2   9 -26 1004.77 524.869   1
  -2  -9 -26 950.525 497.555   1
   2  -9 -26 1719.24 926.384   1
  -2   9  27 530.877 547.569   1
   2   9 -27 62.1838 157.394   1
  -2   9 -27 1122.39 746.419   1
   2   9 -27 768.329 518.953   1
  -2  -9 -27 548.453 619.523   1
   2  -9 -27-212.924 360.581   1
  -2   9  28 1637.81 837.068   1
   2   9 -28 1242.24 598.454   1
  -2   9 -28 1857.65 1027.52   1
   2   9 -28  771.20  493.50   1
  -2  -9 -28 1424.59 708.334   1
   2  -9 -28 1418.13  788.13   1
  -2   9  29 661.039 367.622   1
   2   9 -29 859.668 623.545   1
   2   9 -29 1048.44 791.995   1
  -2  -9 -29 632.099 376.998   1
  -2   9  30 1015.86 735.475   1
   2   9 -30 523.507 391.939   1
   2   9 -30 2308.94 1537.11   1
  -2  -9 -30 1330.52 706.809   1
   2   9 -31 289.906  254.05   1
  -2  -9 -31 678.668 389.593   1
  -2  10   0 453.307 195.689   1
   2  10   0 521.451 270.159   1
  -2  10   0 8.26905 316.747   1
  -2 -10   0  519.10 184.815   1
  -2 -10   0 499.478 221.718   1
  -2  10   114102.00 840.423   1
  -2  10  -113473.00 730.621   1
   2  10   111584.70 643.445   1
   2  10  -112772.00 717.831   1
   2  10  -112835.20 670.592   1
  -2  10   114349.30 1544.66   1
  -2  10  -113259.10 818.475   1
  -2 -10   112903.40 673.374   1
  -2  10   210605.70 599.575   1
  -2  10  -210749.30 602.379   1
   2  10   211769.40 699.135   1
   2  10  -210418.00 601.442   1
  -2  10  -210602.40 784.405   1
   2  10  -210571.80 567.158   1
  -2  10   3 3095.54 1091.12   1
  -2  10  -3 3216.74 1124.65   1
   2  10   3 3113.53 1086.56   1
   2  10  -3 3190.16 1130.31   1
  -2  10   3 4382.21 401.734   1
  -2  10  -3 3294.31 1265.25   1
  -2 -10  -3 2086.86 723.253   1
   2  10  -3 3155.52 1099.45   1
  -2  10   4 6840.89 411.374   1
  -2  10  -4 7983.86 456.463   1
   2  10   4 6877.54 397.178   1
   2  10  -4 7399.35 467.203   1
  -2  10   4 6998.67 950.547   1
  -2  10  -4 7625.26 754.649   1
   2  10  -4 7240.57 428.316   1
  -2  10   513000.40 728.471   1
  -2  10  -512557.30 696.391   1
   2  10   512035.40 646.135   1
   2  10  -512627.20 707.553   1
  -2  10  -514065.00 918.316   1
   2  10  -512164.70  670.05   1
  -2 -10  -511870.40 636.453   1
  -2  10   6 1048.12  489.19   1
  -2  10  -6 421.682 202.576   1
   2  10   6 600.192 282.703   1
   2  10  -6 506.652 260.374   1
  -2  10  -6 1304.01 779.666   1
   2  10  -6 489.565  226.58   1
  -2 -10  -6 165.461 122.964   1
   2 -10  -6 466.667 2052.94   1
  -2  10   7 7522.68 882.036   1
  -2  10  -7 8739.57 984.601   1
   2  10   7 6804.39 3080.36   1
   2  10  -7 7202.15 834.922   1
  -2  10  -7 6396.56 2940.50   1
   2  10  -7 8169.40 942.078   1
  -2 -10  -7 7698.82 878.954   1
  -2  10   8-79.4264  173.04   1
  -2  10  -8 941.578 403.008   1
   2  10   8 1136.70 496.686   1
   2  10  -8 1113.36 503.169   1
  -2  10  -8 427.735 479.325   1
   2  10  -8 1368.28 605.295   1
  -2 -10  -8 860.843 394.479   1
   2 -10  -8 50.2677 1063.96   1
  -2  10   9 2012.62 936.724   1
  -2  10  -9 1934.64  531.11   1
   2  10   9 2531.35 699.473   1
   2  10  -9 1961.74 558.732   1
  -2  10  -9 2803.02 859.778   1
   2  10  -9 1871.24 563.005   1
  -2 -10  -9 1718.48 492.103   1
   2 -10  -9 4605.26 1863.67   1
  -2  10  10 3798.07 1057.32   1
   2  10  10 3854.69 1051.74   1
  -2  10 -10 3665.48 999.466   1
   2  10 -10 2837.52 786.933   1
  -2  10 -10 3856.96 1146.87   1
   2  10 -10 3695.29 1030.69   1
  -2 -10 -10 4428.78 1212.80   1
   2 -10 -10 5192.47 2324.86   1
  -2  10  11 6526.80 604.621   1
   2  10  11 6731.90  576.33   1
  -2  10 -11 5881.41 487.273   1
   2  10 -11 6970.03 615.968   1
  -2  10 -11 5931.52 700.993   1
   2  10 -11 6383.13 565.259   1
  -2 -10 -11 6902.96 611.514   1
   2 -10 -11 4043.19 1382.45   1
  -2  10  12 1412.76  555.41   1
   2  10  12 549.653  240.02   1
  -2  10 -12 834.262 327.332   1
   2  10 -12 1581.32 600.385   1
  -2  10 -12 1524.52 664.192   1
   2  10 -12 1120.22 448.714   1
  -2 -10 -12 1092.78 455.653   1
   2 -10 -12 447.109 760.702   1
  -2  10  13 4361.40 545.346   1
   2  10  13 3932.22 578.268   1
   2  10 -13 3652.52 1318.33   1
  -2  10 -13 5054.56 719.289   1
   2  10 -13 4679.57 584.438   1
  -2 -10 -13 5267.87 647.456   1
   2 -10 -13 2736.20 1183.31   1
  -2  10  14 2492.10 872.271   1
   2  10  14 2290.91  772.22   1
   2  10 -14 2650.08 914.783   1
  -2  10 -14 3184.38 1136.43   1
   2  10 -14 1777.12 646.309   1
  -2 -10 -14 2459.08 866.056   1
   2 -10 -14 2126.74 1151.18   1
  -2  10  15 8138.63 959.661   1
   2  10  15 7601.42  864.57   1
   2  10 -15 7493.43  881.04   1
  -2  10 -15 8378.95 1017.05   1
   2  10 -15 8318.54 1012.29   1
  -2 -10 -15 8702.32 1018.04   1
   2 -10 -15 7248.63 1310.58   1
  -2  10  16 8853.77 1038.13   1
   2  10 -16 7673.13 902.226   1
  -2  10 -16 7518.79 966.338   1
   2  10 -16 8040.66 1016.70   1
  -2 -10 -16 7456.24 897.566   1
   2 -10 -16 9352.22 1346.44   1
  -2  10  17 1559.57  762.91   1
   2  10  17 2218.88 1048.03   1
   2  10 -17 1957.38 959.622   1
  -2  10 -17 2779.29 1382.45   1
   2  10 -17 2277.43 1110.17   1
  -2 -10 -17 1416.14 710.281   1
  -2  10  18 2059.51 822.064   1
   2  10  18 1974.75 752.067   1
   2  10 -18 2690.84 1050.76   1
  -2  10 -18 1515.08 633.179   1
   2  10 -18 1770.17 716.173   1
  -2 -10 -18 1381.93 577.571   1
   2 -10 -18 2112.64 935.866   1
  -2  10  19 2253.84 888.848   1
   2  10 -19 2658.09 1034.50   1
  -2  10 -19 1594.89 723.443   1
   2  10 -19 1737.93 701.997   1
  -2 -10 -19 1951.64 775.184   1
   2 -10 -19 1728.33 927.131   1
  -2  10  20 2132.79 1030.54   1
   2  10 -20 2519.36 1260.59   1
  -2  10 -20 2969.40 704.773   1
   2  10 -20 1288.47 656.083   1
  -2 -10 -20 2270.67 1077.04   1
   2 -10 -20 3873.31 1002.77   1
  -2  10  21  479.47 307.731   1
   2  10 -21 -5.0494 145.515   1
  -2  10 -21 545.636 429.652   1
   2  10 -21 809.557 458.885   1
  -2 -10 -21 122.301 171.968   1
   2 -10 -21 310.984 495.959   1
  -2  10  22 4095.53 1392.90   1
   2  10 -22 4264.84 1433.71   1
  -2  10 -22 5130.95 1763.47   1
   2  10 -22 5334.53 1824.18   1
  -2 -10 -22 5110.76 1724.22   1
   2 -10 -22 3080.65 1117.47   1
  -2  10  23  751.33 457.888   1
   2  10 -23 38.0907 155.611   1
  -2  10 -23 130.279 374.073   1
   2  10 -23 880.855 522.868   1
  -2 -10 -23 542.194 452.622   1
   2 -10 -23 690.974 727.847   1
  -2  10  24 565.881 346.862   1
   2  10 -24 1320.58 631.561   1
  -2  10 -24 1225.06 642.517   1
   2  10 -24 687.264 388.634   1
  -2 -10 -24 2888.58 1037.73   1
   2 -10 -24 617.145 456.936   1
  -2  10  25 1045.33  570.58   1
   2  10 -25 521.369 435.495   1
  -2  10 -25 788.458 484.598   1
   2  10 -25 677.052 530.073   1
  -2 -10 -25 535.461 328.543   1
   2 -10 -25 1439.04 813.149   1
  -2  10  26 505.321 528.732   1
   2  10 -26  736.62 507.182   1
  -2  10 -26 2129.09 1152.48   1
   2  10 -26 1154.44 677.168   1
  -2 -10 -26 585.101 488.456   1
   2 -10 -26 56.1974 352.384   1
  -2  10  27 70.8856 196.576   1
   2  10 -27 479.245 490.079   1
  -2  10 -27 1432.91 887.006   1
   2  10 -27 817.932 541.654   1
  -2 -10 -27-171.688 214.852   1
   2 -10 -27  329.03 510.975   1
  -2  10  28 658.591 416.228   1
   2  10 -28 1204.24 573.788   1
  -2  10 -28 120.071 320.264   1
   2  10 -28-39.8514 241.187   1
  -2 -10 -28 359.162 354.145   1
   2 -10 -28 1673.42 945.303   1
  -2  10  29 582.721  462.69   1
   2  10 -29 281.498  197.13   1
   2  10 -29 1805.10 1236.13   1
  -2 -10 -29 92.7463 225.853   1
   2  10 -30 3106.97 2006.30   1
   2  10 -30 2854.79 1877.98   1
  -2  11   0 -58.526 116.498   1
   2  11   0 327.654 193.068   1
  -2  11   0 686.604 400.815   1
  -2 -11   0 40.8568 26.6545   1
  -2  11   110651.60 1201.62   1
  -2  11  -110586.90 1189.59   1
   2  11   1 9757.05 1120.82   1
   2  11  -111444.40 1297.55   1
  -2  11   111457.00 1558.80   1
   2  11  -1 9276.06 626.043   1
  -2  11  -110242.50 1243.54   1
  -2  11   224362.50 2725.62   1
  -2  11  -225922.90 2878.55   1
   2  11   224939.70 2771.48   1
   2  11  -224897.10 2768.84   1
  -2  11   224403.30 2884.37   1
  -2  11  -226770.70 3033.05   1
   2  11  -224422.80 2709.10   1
  -2 -11  -222853.30 2527.85   1
  -2  11   315685.80 1757.42   1
  -2  11  -318838.20 2103.12   1
   2  11   316292.80 1817.90   1
   2  11  -318086.80 2021.92   1
  -2  11   317788.30 2262.91   1
  -2  11  -319548.40 2256.79   1
   2  11  -321701.50 2416.93   1
  -2  11   4 2590.79 561.548   1
  -2  11  -4 2636.79 537.316   1
   2  11   4 1868.44  798.06   1
   2  11  -4 2614.89 559.679   1
  -2  11   4 1305.28 611.798   1
   2  11  -4 2083.52 959.564   1
  -2  11   5 1550.51 699.414   1
  -2  11  -5 1830.83 778.633   1
   2  11   5 1826.64 772.294   1
   2  11  -5 2135.22 983.531   1
  -2  11   5 405.641 309.167   1
  -2  11  -5 1065.83 556.643   1
   2  11  -5 1355.52 595.002   1
  -2 -11  -5 1427.23 610.957   1
  -2  11   6 2869.29 601.487   1
  -2  11  -6 4620.09 915.009   1
   2  11   6 3356.91 667.678   1
   2  11  -6 3697.27 747.456   1
  -2  11  -6 3341.07 773.541   1
   2  11  -6 3162.40 648.536   1
  -2 -11  -6 3390.73  680.65   1
   2 -11  -6 4699.68 2105.29   1
  -2  11   7 4736.25 963.494   1
  -2  11  -7 4880.01 959.146   1
   2  11   7 3767.27 748.343   1
   2  11  -7 4616.49 922.859   1
  -2  11  -7 4772.71 1068.15   1
   2  11  -7 4010.98 810.915   1
  -2 -11  -7 4104.57 821.732   1
   2 -11  -7 6981.17 1983.16   1
  -2  11   8 2137.74 630.375   1
  -2  11  -8 2153.48 592.907   1
   2  11   8 1772.96 511.843   1
   2  11  -8 1411.63 419.879   1
  -2  11  -8 1208.05 689.418   1
   2  11  -8 749.887 361.922   1
  -2 -11  -8 1363.82 410.469   1
   2 -11  -8 3540.66 1761.19   1
  -2  11   9 5527.64 537.552   1
  -2  11  -9 5383.31 479.926   1
   2  11   9 5324.03 477.099   1
   2  11  -9 5836.06 527.915   1
  -2  11  -9 5958.49 667.361   1
   2  11  -9 5707.02 542.027   1
  -2 -11  -9 5585.62 501.562   1
   2 -11  -9 2878.31 1251.88   1
  -2  11  10 952.564 489.325   1
   2  11  10 1018.31 512.199   1
  -2  11 -10 1042.24 483.034   1
   2  11 -10 1756.71  530.28   1
  -2  11 -10 811.273 458.169   1
   2  11 -10 1143.55 565.158   1
  -2 -11 -10 1138.50 550.239   1
   2 -11 -10-1367.51 866.376   1
  -2  11  11 517.584  293.21   1
   2  11  11 0.12287 102.833   1
  -2  11 -11 601.228 248.424   1
   2  11 -11 1194.50 485.316   1
  -2  11 -11-325.924 240.397   1
   2  11 -11 394.971 200.994   1
  -2 -11 -11 509.077 254.001   1
   2 -11 -11 2015.00 1078.30   1
  -2  11  1213530.80 1488.16   1
   2  11  1213223.30 1437.63   1
  -2  11 -1212472.50 1350.80   1
   2  11 -1212717.30 1393.63   1
  -2  11 -1215339.60 1745.38   1
   2  11 -1213318.80 1464.19   1
  -2 -11 -1215200.00 1666.62   1
   2 -11 -1210786.70 1637.98   1
  -2  11  13 9846.55 912.557   1
   2  11  1310614.90 995.089   1
   2  11 -1311505.40 1044.75   1
   2  11 -1310919.40 1001.92   1
  -2 -11 -1312027.70 1104.54   1
   2 -11 -1310408.60 1472.92   1
  -2  11  14 3097.05 1481.07   1
   2  11  14 2868.93 1351.88   1
   2  11 -14 2948.47 1395.92   1
  -2  11 -14 3405.51 612.127   1
   2  11 -14 3331.81 1644.60   1
  -2 -11 -14 2663.58 1270.88   1
   2 -11 -14 2031.04 1272.98   1
  -2  11  15 944.756 503.253   1
   2  11  15 697.576 357.717   1
   2  11 -15 233.171 193.466   1
  -2  11 -15 1347.05  682.06   1
   2  11 -15 165.177 208.849   1
  -2 -11 -15 656.996 384.327   1
   2 -11 -15 1646.83  989.76   1
  -2  11  16 6956.45 1339.23   1
   2  11 -16 5716.01 1094.35   1
  -2  11 -16 6947.44 1368.15   1
   2  11 -16 6592.04 1300.09   1
  -2 -11 -16 5696.53 1111.97   1
   2 -11 -16 4367.05 1170.34   1
  -2  11  17 226.832 197.955   1
   2  11  17 227.827 140.144   1
   2  11 -17 249.281  227.36   1
  -2  11 -17 1445.60 782.496   1
   2  11 -17 287.027 272.086   1
  -2 -11 -17 1048.34 543.618   1
   2 -11 -17-563.099 518.823   1
  -2  11  18 1476.04 596.171   1
   2  11  18 1073.81 420.681   1
   2  11 -18 1399.30 580.736   1
  -2  11 -18 561.577 415.818   1
   2  11 -18 1265.28 554.895   1
  -2 -11 -18 1382.50 570.487   1
   2 -11 -18 1222.02  864.40   1
  -2  11  19 327.432 225.265   1
   2  11 -19 541.524 329.966   1
  -2  11 -19 1947.22 991.652   1
   2  11 -19  469.39 281.087   1
  -2 -11 -19 228.758 202.925   1
   2 -11 -19 950.808 705.121   1
  -2  11  20-26.9605 188.151   1
   2  11 -20 993.283 550.995   1
  -2  11 -20-499.159 324.782   1
   2  11 -20-1.03867 201.905   1
  -2 -11 -20 318.451 248.086   1
   2 -11 -20-646.662 526.443   1
  -2  11  21 208.528 250.413   1
   2  11 -21 402.203 289.907   1
  -2  11 -21  346.47  396.28   1
   2  11 -21 324.223 300.564   1
  -2 -11 -21 440.784 356.477   1
   2 -11 -21 768.847 596.445   1
  -2  11  22 1670.64 955.828   1
   2  11 -22 2771.23 686.702   1
  -2  11 -22 892.577  608.66   1
   2  11 -22 2059.49 1161.98   1
  -2 -11 -22 1292.44  735.73   1
   2 -11 -22 725.442 599.198   1
  -2  11  23 452.974 429.771   1
   2  11 -23 373.715  318.50   1
  -2  11 -23 -172.46 349.786   1
   2  11 -23  523.95  438.32   1
  -2 -11 -23 450.305 388.248   1
  -2  11  24 1323.64 637.509   1
   2  11 -24 841.388  435.43   1
  -2  11 -24 742.884 583.348   1
   2  11 -24 878.026 464.861   1
  -2 -11 -24 1713.49 795.493   1
   2 -11 -24 709.735 524.063   1
  -2  11  25 3182.51 1125.66   1
   2  11 -25 2284.68 866.851   1
  -2  11 -25 1562.87 845.831   1
   2  11 -25 2905.72 1048.41   1
  -2 -11 -25 3244.59 1182.90   1
   2 -11 -25 1095.83 676.492   1
   2  11 -26 1077.26 599.904   1
  -2  11 -26 2043.82  981.02   1
   2  11 -26 1403.63 758.346   1
   2 -11 -26 2803.18 1344.38   1
  -2  11  27 537.856 354.362   1
   2  11 -27  579.34 386.183   1
  -2  11 -27 2053.69 1130.78   1
   2  11 -27 1113.84 550.362   1
   2 -11 -27 1456.89 883.031   1
  -2  11  28 324.063  252.45   1
   2  11 -28 98.6664 141.084   1
   2  11 -28-77.1694 240.539   1
  -2  11  29  957.12 671.627   1
   2  11 -29 999.483 698.261   1
   2  11 -29 802.009 582.039   1
   2  11 -30  238.36  188.90   1
  -2  12   0 2079.92  964.33   1
   2  12   0 2062.93  957.78   1
  -2  12   0 1291.05 707.773   1
  -2  12   1 2705.65 566.974   1
  -2  12  -1 3321.61 674.122   1
   2  12   1 3003.23 665.455   1
   2  12  -1 2301.31 476.665   1
   2  12  -1 2408.21 500.812   1
  -2  12   1 2851.64 769.015   1
  -2  12  -1 3872.23 940.745   1
  -2  12   2 6533.41 2967.48   1
  -2  12  -2 5497.19 1088.00   1
   2  12   2 5073.60 1016.47   1
   2  12  -2 5977.02 1180.89   1
  -2  12   2 5674.46 1223.53   1
  -2  12  -2 6073.74 1303.20   1
   2  12  -2 5498.50 1088.92   1
  -2  12   3 2508.90 535.739   1
  -2  12  -3 2106.14 963.462   1
   2  12   3 2378.45 521.321   1
   2  12  -3 2601.32 560.541   1
  -2  12   3 2804.95 696.195   1
  -2  12  -3 1957.18 998.763   1
   2  12  -3 2423.51 507.785   1
  -2  12   4 35.8286 142.446   1
  -2  12  -4 123.419 102.595   1
   2  12   4 495.533 271.679   1
   2  12  -4 200.122 166.378   1
  -2  12   4 445.648 277.005   1
  -2  12  -4 959.645 508.238   1
   2  12  -4-52.1393 90.9674   1
  -2 -12  -4 19.0451 58.8482   1
  -2  12   517073.80 1410.16   1
  -2  12  -517179.30 1396.22   1
   2  12   518131.40 1475.07   1
   2  12  -517361.30 1421.83   1
  -2  12   519914.20 1700.10   1
  -2  12  -516871.70 1456.30   1
   2  12  -517146.00 1403.37   1
  -2 -12  -518087.60 1469.40   1
  -2  12   6 942.224 478.739   1
  -2  12  -6 1323.82 522.773   1
   2  12   6 655.588  331.36   1
   2  12  -6 862.473 412.087   1
  -2  12  -6 2065.97  712.44   1
   2  12  -6  326.53 180.828   1
  -2 -12  -6 899.205 425.267   1
  -2  12   7 1644.57  499.56   1
  -2  12  -7 1361.26 389.047   1
   2  12   7 1928.77 539.598   1
   2  12  -7 1779.94 524.937   1
  -2  12  -7  855.16 571.043   1
   2  12  -7 1048.05 501.731   1
  -2 -12  -7 1602.44 469.657   1
  -2  12   8 519.137 315.611   1
  -2  12  -8 203.306 119.721   1
   2  12   8 307.649 177.025   1
   2  12  -8 403.793  261.04   1
  -2  12  -8 528.753 370.585   1
   2  12  -8 221.594 166.909   1
  -2 -12  -8-66.3555  87.235   1
   2 -12  -8 401.806 1170.34   1
  -2  12   9 260.138 183.161   1
  -2  12  -9  307.72 164.528   1
   2  12   9-20.8513 105.179   1
   2  12  -9 128.603  140.48   1
  -2  12  -9 216.201 282.323   1
   2  12  -9 304.582 267.717   1
  -2 -12  -9-176.792 101.489   1
  -2  12  10 9864.10 1109.05   1
   2  12  10 8852.32 986.011   1
  -2  12 -10 9145.43 1003.09   1
   2  12 -10 9602.44 1064.13   1
  -2  12 -10 9914.46 1181.09   1
   2  12 -10 9445.40 1059.78   1
  -2 -12 -10 9881.91 1093.59   1
   2 -12 -10 8354.24 1863.95   1
  -2  12  11 5262.79 519.756   1
   2  12  11 6334.58 595.699   1
  -2  12 -11 4789.82 540.599   1
   2  12 -11 5732.98  564.22   1
  -2  12 -11 6606.66 755.641   1
   2  12 -11 4942.52 512.132   1
  -2 -12 -11 4915.96 494.823   1
   2 -12 -11 2778.46 1590.88   1
  -2  12  12 728.998 349.824   1
   2  12  12  671.75 329.624   1
  -2  12 -12 505.781 230.123   1
   2  12 -12 511.234 263.973   1
  -2  12 -12-121.887 270.154   1
   2  12 -12 132.695 139.563   1
  -2 -12 -12 963.676 465.375   1
   2 -12 -12 2085.61 1359.53   1
  -2  12  13 3236.90 1534.67   1
   2  12  13 2373.04 1124.93   1
   2  12 -13 2262.08 1080.82   1
  -2  12 -13 973.043 536.983   1
   2  12 -13 1238.26 640.485   1
  -2 -12 -13 2570.24 1222.70   1
   2 -12 -13 5031.96 1258.53   1
  -2  12  14 1203.95 611.614   1
   2  12  14 612.874 338.704   1
   2  12 -14 1311.05 653.298   1
  -2  12 -14 628.013 401.616   1
   2  12 -14 819.024 439.518   1
  -2 -12 -14 1081.96 554.378   1
   2 -12 -14 2117.32 1212.17   1
  -2  12  15 1999.24 969.967   1
   2  12  15 2367.66 1127.04   1
   2  12 -15 2468.31 1187.18   1
  -2  12 -15 3841.42 873.693   1
   2  12 -15 1773.89  864.88   1
  -2 -12 -15 1884.85 921.257   1
   2 -12 -15 5045.62 1527.39   1
  -2  12  16 742.057 443.825   1
   2  12  16 563.693 320.476   1
   2  12 -16 435.147 273.776   1
  -2  12 -16 1034.90 556.794   1
   2  12 -16 666.599 447.939   1
  -2 -12 -16 743.919 404.615   1
   2 -12 -16 2340.03 1257.86   1
  -2  12  17 4329.40 770.319   1
   2  12 -17 3637.56 686.074   1
  -2  12 -17 4185.06 884.892   1
   2  12 -17 4740.27 902.997   1
  -2 -12 -17 3763.75 688.373   1
  -2  12  18  836.84 421.784   1
   2  12  18 601.968 281.335   1
   2  12 -18  565.77 339.022   1
  -2  12 -18 1328.14 741.574   1
   2  12 -18-36.0904 218.398   1
  -2 -12 -18 584.943 285.387   1
   2 -12 -18-568.992 657.479   1
  -2  12  19 1025.74 594.897   1
   2  12 -19 967.167 540.307   1
  -2  12 -19 311.694 357.526   1
   2  12 -19 201.731 231.666   1
  -2 -12 -19 1020.22 582.379   1
   2 -12 -19 844.017 749.183   1
  -2  12  20 6088.97 1492.02   1
   2  12 -20 6452.05 1543.32   1
  -2  12 -20 5792.35 1451.83   1
   2  12 -20 5406.11 1347.84   1
   2 -12 -20 3977.45 1199.28   1
  -2  12  21 4191.58 1447.87   1
   2  12 -21 4699.89 1576.46   1
  -2  12 -21 2683.56  960.33   1
   2  12 -21 3666.97 1286.60   1
   2 -12 -21 2928.30 1233.41   1
  -2  12  22 2324.47 638.721   1
   2  12 -22 3037.50 752.216   1
  -2  12 -22 3739.76 1020.10   1
   2  12 -22 2674.02 747.109   1
   2 -12 -22 2346.50  869.19   1
  -2  12  23 976.784  501.48   1
   2  12 -23 1823.94 849.998   1
  -2  12 -23 952.071 698.794   1
   2  12 -23 3726.08 1302.79   1
   2 -12 -23 323.576 487.814   1
  -2  12  24 482.998  450.89   1
   2  12 -24 506.452 451.927   1
  -2  12 -24 2067.89 889.502   1
   2  12 -24  967.82 508.354   1
   2 -12 -24 614.231 515.021   1
  -2  12  25 3111.04 1523.06   1
   2  12 -25 3368.23 1632.31   1
  -2  12 -25 4724.57 2347.85   1
   2  12 -25 3154.18 1547.15   1
   2 -12 -25 1093.06 735.194   1
  -2  12  26  532.69  560.63   1
   2  12 -26 655.202 380.102   1
  -2  12 -26  430.58 576.145   1
   2  12 -26 300.208 367.541   1
   2 -12 -26 769.362 607.868   1
  -2  12  27 1237.86 626.137   1
   2  12 -27 378.052 328.847   1
   2  12 -27 177.877 281.213   1
   2 -12 -27-344.736 411.562   1
  -2  12  28 902.619  647.36   1
   2  12 -28 560.351 383.591   1
   2  12 -28 1171.47 616.489   1
   2  12 -29 140.137 153.729   1
   2  12 -29 667.576 421.242   1
  -2  13   0 376.421 204.813   1
   2  13   0 319.515  201.96   1
  -2  13   0-312.814 298.404   1
  -2  13   113616.30 1123.97   1
  -2  13  -113476.60 1120.54   1
   2  13   113297.40 1104.36   1
   2  13  -113805.30 1149.44   1
  -2  13   113262.10 1537.34   1
  -2  13  -113787.70 1258.23   1
  -2 -13  -111877.40 1061.56   1
  -2  13   2 3992.28 1094.57   1
  -2  13  -2 5036.16 1938.05   1
   2  13   2 3695.09 1023.78   1
   2  13  -2 3973.25 1085.40   1
  -2  13   2 5769.52 604.868   1
  -2  13  -2 5617.11 677.622   1
   2  13  -2 4462.88 1222.53   1
  -2 -13  -2 3939.01 1090.49   1
  -2  13   3 9685.78 823.186   1
  -2  13  -310946.20 908.198   1
   2  13   311418.90 958.557   1
   2  13  -311596.80 965.076   1
  -2  13   310935.90 1474.13   1
  -2  13  -3 9981.07 972.027   1
   2  13  -311235.80 940.171   1
  -2 -13  -310279.70 865.825   1
  -2  13   4 43.5717 141.957   1
  -2  13  -4 707.757 360.601   1
   2  13   4 38.4856 96.3034   1
   2  13  -4  299.47 181.539   1
  -2  13   4-81.9183 275.684   1
  -2  13  -4-152.367 294.927   1
   2  13  -4 468.049 262.788   1
  -2 -13  -4 501.093 261.469   1
  -2  13   5 986.421 498.166   1
  -2  13  -5 736.426 357.596   1
   2  13   5  184.51  153.62   1
   2  13  -5 1126.13 553.366   1
  -2  13   5 932.552 478.977   1
  -2  13  -5 336.813 331.572   1
   2  13  -5 719.005 361.379   1
  -2 -13  -5 986.523 470.281   1
  -2  13   6 2247.59 652.782   1
  -2  13  -6 1799.52 508.446   1
   2  13   6 2099.71  600.01   1
   2  13  -6 2590.25 730.924   1
  -2  13  -6 2155.38 715.845   1
   2  13  -6 1967.58 558.455   1
  -2 -13  -6 1665.80 476.437   1
   2 -13  -6 5990.76 1926.35   1
  -2  13   7 5554.18 656.364   1
  -2  13  -7 5343.46 605.378   1
   2  13   7 4970.28  564.46   1
   2  13  -7 3542.84 1271.22   1
  -2  13  -7 5646.72 814.875   1
   2  13  -7 4595.77 562.398   1
  -2 -13  -7 5693.43 646.516   1
   2 -13  -712642.90 3181.72   1
  -2  13   8 228.143 175.187   1
  -2  13  -8 668.769 282.603   1
   2  13   8 1035.20 390.425   1
   2  13  -8 1149.05 447.664   1
  -2  13  -8 1597.89 691.375   1
   2  13  -8 611.276 307.465   1
  -2 -13  -8 647.563 289.234   1
   2 -13  -8 3136.59 1767.80   1
  -2  13   9 1574.01 606.814   1
  -2  13  -9 1080.10 402.012   1
   2  13   9 1166.90 439.857   1
   2  13  -9 1556.83 583.516   1
  -2  13  -9 1314.67 542.952   1
   2  13  -9 1067.55  459.57   1
  -2 -13  -9 803.378 337.389   1
   2 -13  -9 3245.60 1603.24   1
  -2  13  10 3500.95 1188.41   1
   2  13  10 2447.58 831.639   1
  -2  13 -10 3231.00 1084.18   1
   2  13 -10 3231.25 1097.27   1
  -2  13 -10 3966.58 1398.68   1
   2  13 -10 5555.11 601.788   1
   2 -13 -10 3086.96 1454.93   1
  -2  13  11 4079.47 1951.58   1
   2  13  11 3787.29 1281.08   1
  -2  13 -11 4242.14 432.826   1
   2  13 -11 3898.86 1310.22   1
  -2  13 -11 3912.73 1357.11   1
   2  13 -11 3709.20 1260.63   1
   2 -13 -11 4662.44 1070.37   1
  -2  13  12 3807.62 497.504   1
   2  13  12 4923.11 603.879   1
  -2  13 -12 4471.77 513.663   1
   2  13 -12 5487.57  663.57   1
  -2  13 -12 6277.23 856.481   1
   2  13 -12 3995.37 519.645   1
   2 -13 -12 8297.65 1572.83   1
  -2  13  13 5977.14 729.539   1
   2  13  13 5501.98  663.92   1
   2  13 -13 5489.06 666.982   1
  -2  13 -13 5045.61 768.764   1
  -2  13  14 789.052 420.117   1
   2  13  14 786.925 427.458   1
   2  13 -14  389.62 253.601   1
  -2  13 -14 1318.61 670.317   1
   2 -13 -14 1538.95 1079.95   1
  -2  13  15 4868.94 952.468   1
   2  13  15 4495.06 890.593   1
   2  13 -15 5326.35 1041.88   1
  -2  13 -15 4770.28 1000.80   1
   2 -13 -15 3221.08 951.056   1
  -2  13  16 3783.31 682.143   1
   2  13  16 4275.03 745.015   1
   2  13 -16 3506.30 632.587   1
  -2  13 -16 3062.32 704.144   1
   2 -13 -16 2509.39 1200.31   1
  -2  13  17-201.589 177.688   1
   2  13 -17 344.709 292.991   1
  -2  13 -17 355.275 338.906   1
   2 -13 -17-186.176 732.649   1
  -2  13  18 580.268  302.16   1
   2  13  18 958.095 485.309   1
   2  13 -18 1518.39 741.926   1
  -2  13 -18 984.534 559.107   1
   2 -13 -18 1696.67 1056.48   1
  -2  13  19 6443.96 1568.24   1
   2  13 -19 6685.96 1598.45   1
  -2  13 -19 5267.74 1381.25   1
   2 -13 -19 5930.57 1642.75   1
  -2  13  20 1032.85 504.491   1
   2  13 -20 564.039 409.912   1
  -2  13 -20 579.101 515.752   1
   2 -13 -20 520.467 703.994   1
  -2  13  21 1481.16 871.037   1
   2  13 -21 909.985 539.214   1
  -2  13 -21 750.499 580.182   1
   2  13 -21 627.866 493.955   1
   2 -13 -21 1383.73 916.923   1
  -2  13  22 610.953 341.969   1
   2  13 -22 1010.69 484.931   1
  -2  13 -22 302.067 469.695   1
   2  13 -22 652.894 366.351   1
   2 -13 -22 551.538 575.297   1
  -2  13  23 3318.78 1175.07   1
   2  13 -23 2096.33 759.463   1
  -2  13 -23 3033.82 1194.92   1
   2  13 -23 2882.33 1057.82   1
   2 -13 -23 2199.18  914.50   1
  -2  13  24  490.32  424.09   1
   2  13 -24 48.4461  156.79   1
  -2  13 -24 926.691 817.856   1
   2  13 -24 699.637 516.141   1
   2 -13 -24 1247.66 808.072   1
  -2  13  25 1738.90 831.331   1
   2  13 -25 1444.27 771.522   1
  -2  13 -25 1189.68 720.689   1
   2  13 -25 1960.02 943.244   1
   2 -13 -25 1089.67 733.202   1
  -2  13  26 173.747 254.592   1
   2  13 -26 190.207 215.796   1
  -2  13 -26 2424.15 1359.07   1
   2  13 -26-6.89066 232.736   1
   2 -13 -26-601.697 425.323   1
  -2  13  27  627.65  365.09   1
   2  13 -27 725.658 367.848   1
   2  13 -27 685.092 405.048   1
   2  13 -28 641.532 330.113   1
   2  13 -28 214.237 267.212   1
   2  13 -29 1073.23 715.359   1
   2  13 -29-365.537 270.913   1
  -2  14   0 9336.63 803.231   1
   2  14   0 9472.16 810.351   1
  -2  14   0 7759.49 922.707   1
  -2  14   1 4287.53 1176.38   1
  -2  14  -1 3428.78 950.606   1
   2  14   1 4327.83 1187.50   1
   2  14  -1 3913.49 1074.54   1
  -2  14   1 3479.15 1019.99   1
  -2  14  -1 3073.18 954.803   1
  -2  14   2 7083.43 624.841   1
  -2  14  -2 7077.03 681.682   1
   2  14   2 8186.63 706.832   1
   2  14  -2 8453.60 714.534   1
  -2  14   2 8045.79 991.567   1
  -2  14  -2 5644.57 609.778   1
  -2  14   311046.90 1226.84   1
  -2  14  -310237.90 1241.57   1
   2  14   311887.60 1311.59   1
   2  14  -310548.00 1151.41   1
  -2  14   310405.50 1486.07   1
  -2  14  -311970.40 1388.82   1
  -2  14   4 173.406 165.484   1
  -2  14  -4 636.452 290.309   1
   2  14   4 414.836 211.236   1
   2  14  -4 703.571  317.66   1
  -2  14   4-72.3782 184.205   1
  -2  14  -4 1396.04  642.17   1
  -2  14   5 5996.32 690.796   1
  -2  14  -5 5455.67 620.713   1
   2  14   5 6308.09 709.926   1
   2  14  -5 6647.49 748.125   1
  -2  14   5 9247.54 1109.22   1
  -2  14  -5 6920.18 898.864   1
  -2  14   6 5078.29 614.224   1
  -2  14  -6 4729.05 556.362   1
   2  14   6 5267.58 604.598   1
   2  14  -6 6205.66 703.985   1
  -2  14  -6 6325.78 829.877   1
   2 -14  -6 3669.61 2123.08   1
  -2  14   7 4690.33 579.507   1
  -2  14  -7 3476.59 1247.45   1
   2  14   7 3614.00 1295.12   1
   2  14  -7 4593.88 546.579   1
  -2  14  -7 3845.87  637.45   1
   2 -14  -7 4726.63 1962.35   1
  -2  14   8 8500.45 788.819   1
  -2  14  -8 9054.31 817.901   1
   2  14   8 7880.59 722.074   1
   2  14  -8 7574.27 690.671   1
  -2  14  -8 8915.75 930.528   1
   2  14  -8 7480.81 727.802   1
   2 -14  -8 8666.55 2093.44   1
  -2  14   9 4909.89 522.714   1
  -2  14  -9 3533.64 1192.06   1
   2  14   9 4250.96 439.277   1
   2  14  -9 3771.34 1268.07   1
  -2  14  -9 5560.62 706.845   1
   2  14  -9 5126.74 558.298   1
   2 -14  -9 1982.36 1309.87   1
  -2  14  10 548.431 338.373   1
   2  14  10  707.74 362.081   1
  -2  14 -10 347.543 183.843   1
   2  14 -10 642.964 354.196   1
  -2  14 -10 1353.60  741.06   1
   2  14 -10 458.574 264.526   1
   2 -14 -10 3390.74 1098.50   1
  -2  14  11 822.186 443.606   1
   2  14  11 305.562 178.087   1
  -2  14 -11 211.621 127.484   1
   2  14 -11 332.905 209.044   1
  -2  14 -11 737.868 443.217   1
   2  14 -11 108.422 141.284   1
   2 -14 -11 2053.67 1368.82   1
  -2  14  12 4184.85 544.077   1
   2  14  12 3525.48 445.893   1
  -2  14 -12 4465.01 521.931   1
   2  14 -12 3249.16 1532.78   1
  -2  14 -12 6202.96 849.219   1
   2  14 -12 3078.69 1469.84   1
   2 -14 -12 5420.82 1711.66   1
  -2  14  13 3248.68 664.308   1
   2  14  13 4013.85 776.292   1
   2  14 -13 3126.93 639.807   1
  -2  14 -13 4484.40 947.434   1
   2  14 -13 3044.44 633.419   1
   2 -14 -13 4514.58 1516.71   1
  -2  14  14 3097.81 648.936   1
   2  14  14 3241.23 720.135   1
   2  14 -14 3584.46 732.856   1
  -2  14 -14 2442.25 1212.12   1
   2  14 -14 2987.32 624.394   1
   2 -14 -14 2033.59 1297.91   1
  -2  14  15  693.33 422.477   1
   2  14  15  763.04 432.027   1
   2  14 -15 885.643 499.267   1
  -2  14 -15 1131.49 596.744   1
   2  14 -15 402.966 318.703   1
   2 -14 -15 2100.07 1232.53   1
  -2  14  16 3025.22 642.504   1
   2  14  16 2139.58 1000.35   1
   2  14 -16 3141.62 656.897   1
  -2  14 -16 1536.48 770.798   1
   2  14 -16 2972.02 664.175   1
   2 -14 -16 3389.66 1060.11   1
  -2  14  17 2768.05 605.948   1
   2  14 -17 2841.79 600.339   1
  -2  14 -17 1638.06 874.656   1
   2  14 -17 2309.47 1121.12   1
  -2  14  18 412.455 354.094   1
   2  14  18 863.522  456.97   1
   2  14 -18 956.838 538.599   1
  -2  14 -18 547.217 426.726   1
   2  14 -18 1319.60 742.572   1
   2 -14 -18 174.584 725.552   1
  -2  14  19 600.151 429.884   1
   2  14  19 389.726 295.521   1
   2  14 -19 1530.01 708.667   1
  -2  14 -19 601.048 541.522   1
   2  14 -19 1279.99 664.845   1
   2 -14 -19 1075.15 826.272   1
  -2  14  20 2835.25 743.074   1
   2  14 -20 3160.52 772.927   1
  -2  14 -20 2616.43 828.643   1
   2  14 -20 2297.34 652.181   1
   2 -14 -20 1682.49 1081.15   1
  -2  14  21 445.361 289.643   1
   2  14 -21 383.536 248.785   1
  -2  14 -21 348.472 467.536   1
   2  14 -21 848.471 519.742   1
   2 -14 -21 950.548 818.449   1
  -2  14  22 194.988 249.815   1
   2  14 -22 1003.42 514.635   1
  -2  14 -22-12.8908  461.07   1
   2  14 -22 955.093 499.109   1
   2 -14 -22 1311.81 846.199   1
  -2  14  23 1277.66 669.263   1
   2  14 -23 285.435 273.791   1
  -2  14 -23 1084.96  680.26   1
   2  14 -23 1351.56 767.895   1
   2 -14 -23 663.454 595.245   1
  -2  14  24 1825.79 934.512   1
   2  14 -24 368.406 325.331   1
  -2  14 -24 600.599 528.383   1
   2  14 -24 792.806  617.47   1
   2 -14 -24 2472.24 1421.10   1
  -2  14  25-2.61144 220.749   1
   2  14 -25 346.934 370.893   1
  -2  14 -25 1091.29 655.189   1
   2  14 -25 471.998  521.07   1
   2 -14 -25 1294.13 796.683   1
  -2  14  26 723.599 412.679   1
   2  14 -26 610.305 322.681   1
   2  14 -26  204.65 276.774   1
   2 -14 -26 358.311 480.389   1
   2  14 -27 544.329 373.772   1
   2  14 -27-68.7505 229.671   1
   2  14 -28-207.061 132.104   1
   2  14 -28 467.357 405.396   1
  -2  15   0  239.94 167.784   1
   2  15   0 103.978  117.56   1
  -2  15   1 809.287 365.419   1
  -2  15  -1 1375.90 525.956   1
   2  15   1 2266.09 830.839   1
   2  15  -1 1548.44 581.858   1
  -2  15   1 441.202 257.152   1
  -2  15  -1 1253.40 536.486   1
  -2  15   2 2243.89  832.91   1
  -2  15  -2 1333.80 512.075   1
   2  15   2 1529.35 567.322   1
   2  15  -2 1171.00 446.254   1
  -2  15   2 879.334 423.012   1
  -2  15  -2 658.291 373.248   1
  -2  15   3 5495.20 648.986   1
  -2  15  -3 5726.47 741.563   1
   2  15   3 5113.66 595.182   1
   2  15  -3 4923.85 571.872   1
  -2  15   3 3956.20 603.184   1
  -2  15  -3 5774.06 794.187   1
  -2  15   4 5098.70 531.417   1
  -2  15  -4 4542.62 461.688   1
   2  15   4 4544.40 470.657   1
   2  15  -4 4429.68 449.662   1
  -2  15   4 4058.22 2004.43   1
  -2  15  -4 3555.10 1277.75   1
  -2  15   5 5525.63 542.486   1
  -2  15  -5 6220.99 585.359   1
   2  15   5 6327.99 606.925   1
   2  15  -5 7084.92 663.798   1
  -2  15   5 6928.43 719.848   1
  -2  15  -5 5332.95 673.299   1
  -2  15   6 4222.40 470.438   1
  -2  15  -6 4822.73 478.972   1
   2  15   6 5102.28 501.855   1
   2  15  -6 4033.17 1356.56   1
  -2  15  -6 3368.40 1191.79   1
   2 -15  -6 3216.99 1978.09   1
  -2  15   7 3655.91 1244.68   1
  -2  15  -7 4253.45 415.071   1
   2  15   7 3971.03 1341.01   1
   2  15  -7 4166.26 426.279   1
  -2  15  -7 4104.69 564.581   1
   2 -15  -7 9561.59 2760.61   1
  -2  15   8 2990.55 1414.06   1
  -2  15  -8 3833.53 462.776   1
   2  15   8 4403.73 531.435   1
   2  15  -8 3706.97 468.491   1
   2 -15  -8 2628.76 1908.80   1
  -2  15   9  511.00 293.383   1
  -2  15  -9 457.444 251.129   1
   2  15   9 226.282 157.535   1
   2  15  -9  284.87 186.522   1
  -2  15  -9-111.331 267.165   1
   2 -15  -9-1061.72 1189.99   1
  -2  15  10 3285.35 1559.28   1
   2  15  10 3642.58 603.127   1
  -2  15 -10 4053.59 489.703   1
   2  15 -10 4506.19 547.827   1
  -2  15 -10 2925.06 1441.39   1
   2 -15 -10 4470.49 1613.82   1
  -2  15  11 3382.62 700.164   1
   2  15  11 2706.08 1276.66   1
  -2  15 -11 2725.12 1277.17   1
   2  15 -11 4177.60 828.829   1
  -2  15 -11 3687.66 843.272   1
   2 -15 -11 1932.28 1790.19   1
  -2  15  12 2093.29 1003.18   1
   2  15  12 2509.35 1184.00   1
   2  15 -12 3110.86  646.26   1
  -2  15 -12 2831.64 1379.48   1
   2 -15 -12 2076.54 1460.37   1
  -2  15  13 4359.00 753.631   1
   2  15  13 4498.40 769.027   1
   2  15 -13 4210.46 728.568   1
  -2  15 -13 4805.96 955.584   1
   2 -15 -13 3210.73 1244.37   1
  -2  15  14 2202.46 854.259   1
   2  15  14 1977.13 765.589   1
   2  15 -14 1474.77 609.304   1
  -2  15 -14  593.03 436.976   1
   2 -15 -14 3426.41 1281.85   1
  -2  15  15 2692.86 559.797   1
   2  15  15 2154.96 1006.54   1
   2  15 -15 2381.31 1147.05   1
  -2  15 -15 1889.68 978.366   1
   2 -15 -15 2482.55 1560.85   1
  -2  15  16 1108.95 628.562   1
   2  15  16 431.358  273.65   1
   2  15 -16 409.702 271.815   1
  -2  15 -16 1088.54 654.922   1
   2 -15 -16 3026.23 1106.02   1
  -2  15  17  223.72 235.404   1
   2  15 -17 175.258 181.986   1
  -2  15 -17 1022.07 637.789   1
   2 -15 -17 873.487 855.169   1
  -2  15  18 1548.20 750.462   1
   2  15  18 1267.77  592.07   1
   2  15 -18 1395.51 667.715   1
  -2  15 -18 1614.62 911.504   1
   2  15 -18 2318.31 844.711   1
   2 -15 -18-107.053 688.853   1
  -2  15  19 6201.50 1460.01   1
   2  15  19 5805.50 1354.09   1
   2  15 -19 7036.07 1634.83   1
  -2  15 -19 6622.90 1654.18   1
   2  15 -19 6175.44 1479.89   1
   2 -15 -19 6141.57 1657.22   1
  -2  15  20 954.476 528.845   1
   2  15 -20 997.652 505.261   1
  -2  15 -20 407.033 457.576   1
   2  15 -20-285.694 260.887   1
   2 -15 -20 2370.95 1119.33   1
  -2  15  21 210.743 225.988   1
   2  15 -21 1050.62 849.444   1
  -2  15 -21 519.605 503.122   1
   2  15 -21 375.459 313.685   1
   2 -15 -21 896.266 696.915   1
  -2  15  22 359.687 337.769   1
   2  15 -22 280.817 272.918   1
  -2  15 -22 2901.92 1210.34   1
   2  15 -22 2001.62 810.879   1
   2 -15 -22 -73.223 509.564   1
  -2  15  23 2679.28 1314.59   1
   2  15 -23 1634.63 813.452   1
  -2  15 -23 1084.09 761.583   1
   2 -15 -23 1345.90 857.517   1
  -2  15  24 1273.04 732.702   1
   2  15 -24 2621.93 1211.26   1
  -2  15 -24 4040.91 1891.20   1
   2  15 -24 1291.58 745.318   1
   2 -15 -24 2578.99 1319.11   1
  -2  15  25 1159.25 569.937   1
   2  15 -25 546.731 340.636   1
   2 -15 -25 1241.06 810.913   1
   2  15 -26 106.576 138.992   1
   2  15 -27-49.9594  125.86   1
   2  15 -28 240.736 182.386   1
  -2  16   011751.90 1078.97   1
   2  16   012541.00 1118.59   1
  -2  16   011118.10 1429.18   1
  -2  16   1 857.983 425.807   1
  -2  16  -1 1324.33 671.009   1
   2  16   1 1202.04 596.376   1
   2  16  -1 1168.84 521.044   1
  -2  16   1 1324.63 686.146   1
  -2  16  -1 1222.82 637.243   1
  -2  16   2 6040.45 604.526   1
  -2  16  -2 5311.81 532.627   1
   2  16   2 6525.15 604.882   1
   2  16  -2 6093.38 578.726   1
  -2  16   2 6372.77 839.727   1
  -2  16  -2 6143.83 703.693   1
  -2  16   3 857.618 403.763   1
  -2  16  -3 889.849  423.91   1
   2  16   3 565.213 296.869   1
   2  16  -3 321.257  185.96   1
  -2  16   3 483.908 303.919   1
  -2  16  -3 1207.57 690.813   1
  -2  16   4 4924.94 533.771   1
  -2  16  -4 4995.87 497.977   1
   2  16   4 5910.11 562.429   1
   2  16  -4 5203.95 506.127   1
  -2  16   4 6122.32 858.184   1
  -2  16  -4 4035.97 1418.76   1
  -2  16   5 2269.31 1086.40   1
  -2  16  -5 3253.87 1533.55   1
   2  16   5 2610.45 1232.05   1
   2  16  -5 3121.23 1473.46   1
  -2  16   5 2548.22 1267.31   1
  -2  16  -5 2082.35 1054.89   1
  -2  16   6 569.864 323.682   1
  -2  16  -6 547.878 297.052   1
   2  16   6 1133.21 551.818   1
   2  16  -6 682.042 363.702   1
  -2  16  -6 562.504 374.901   1
   2 -16  -6 4247.92 1825.93   1
  -2  16   7 2715.36 1300.41   1
  -2  16  -7 2883.99 1357.66   1
   2  16   7 2838.82 1347.07   1
   2  16  -7 2024.65 965.621   1
  -2  16  -7 2366.76 1144.33   1
   2 -16  -7 6383.66 2899.02   1
  -2  16   8 5275.71 664.776   1
  -2  16  -8 6010.15 695.681   1
   2  16   8 5749.56  692.63   1
   2  16  -8 3837.38  493.05   1
  -2  16  -8 6353.47 867.056   1
   2 -16  -8 3057.42 2046.17   1
  -2  16   9 1701.81 835.407   1
   2  16   9 1702.79 821.129   1
  -2  16  -9 1412.82 673.321   1
   2  16  -9 2453.40 1166.59   1
  -2  16  -9 1723.27 890.696   1
   2 -16  -9 3167.14 1391.39   1
  -2  16  10 6861.47 1322.83   1
  -2  16 -10 7480.58 1405.90   1
   2  16  10 7893.23 1488.35   1
   2  16 -10 6863.79 1300.53   1
  -2  16 -10 6977.26 1420.32   1
   2 -16 -10 4959.28 1968.64   1
  -2  16  11 558.034 383.242   1
   2  16  11 623.257 343.386   1
  -2  16 -11 561.441 317.608   1
   2  16 -11 520.536 318.869   1
  -2  16 -11 549.919 397.824   1
   2 -16 -11 4133.59 1379.60   1
  -2  16  12 1215.62 521.536   1
   2  16  12  874.89 487.034   1
   2  16 -12 1276.82 529.887   1
  -2  16 -12 1910.57  843.32   1
   2 -16 -12 3219.98 1469.20   1
  -2  16  13 2434.68 1153.05   1
   2  16  13 1947.67  911.65   1
   2  16 -13 1506.35 735.734   1
  -2  16 -13 1142.77 604.144   1
   2 -16 -13 3482.75 1414.04   1
  -2  16  14 338.091 225.938   1
   2  16  14 115.049 99.0348   1
   2  16 -14 191.968 212.701   1
  -2  16 -14 802.562 453.217   1
   2 -16 -14 3727.15 1343.43   1
  -2  16  15 3384.22 869.597   1
   2  16  15 3004.50 780.578   1
   2  16 -15 3537.61 895.872   1
  -2  16 -15 3176.49 900.384   1
   2 -16 -15 1198.19 1101.44   1
  -2  16  16 596.156 350.973   1
   2  16  16 303.764 227.493   1
   2  16 -16 560.062 324.566   1
  -2  16 -16 1819.37 1014.72   1
   2 -16 -16 2285.37 1378.99   1
  -2  16  17 3.92551 206.147   1
   2  16  17 248.356 201.916   1
   2  16 -17 803.981 444.894   1
  -2  16 -17 532.234  505.03   1
   2 -16 -17 2214.79 1048.24   1
  -2  16  18 501.194  472.22   1
   2  16  18 222.629 212.446   1
   2  16 -18 130.919 182.436   1
  -2  16 -18 743.925 657.621   1
   2 -16 -18 1719.02 1137.79   1
  -2  16  19 373.648  302.57   1
   2  16  19 463.119  350.41   1
   2  16 -19 660.942 375.085   1
  -2  16 -19 1513.76 847.555   1
   2 -16 -19 1458.69 893.043   1
  -2  16  20 5071.03 1752.75   1
   2  16 -20 4104.71 1391.45   1
  -2  16 -20 2740.27 1070.96   1
   2 -16 -20 2778.41 1132.55   1
  -2  16  21 1268.28 684.537   1
   2  16 -21 1180.88  635.14   1
  -2  16 -21 1028.28 908.816   1
   2 -16 -21-17.5294 543.227   1
  -2  16  22 4342.90 2111.02   1
   2  16 -22 4603.34 2221.29   1
  -2  16 -22 4603.00 2269.42   1
   2 -16 -22 1158.79 750.977   1
  -2  16  23 1052.75 664.941   1
   2  16 -23 361.257 377.392   1
  -2  16 -23 475.056 663.968   1
   2 -16 -23 188.271 465.849   1
  -2  16  24 1090.33 630.854   1
   2  16 -24 1385.45 652.564   1
  -2  16 -24 1691.15 950.595   1
   2 -16 -24-182.142 421.858   1
   2  16 -25 160.634 161.616   1
   2  16 -26 1270.73 632.008   1
   2  16 -27 181.555 159.974   1
  -2  17   0  285.26 210.112   1
   2  17   0  419.76 234.161   1
  -2  17   0  349.71 234.705   1
  -2  17   1 1148.89  594.18   1
  -2  17  -1 853.783 430.996   1
   2  17   1 635.444 347.316   1
   2  17  -1 1295.57 626.669   1
  -2  17   1 856.732 475.796   1
  -2  17  -1 1092.66 641.382   1
  -2  17   2 4630.86 611.211   1
  -2  17  -2 4341.40 757.672   1
   2  17   2 4552.08 553.817   1
   2  17  -2 4526.69 555.229   1
  -2  17   2 5048.90 721.444   1
  -2  17  -2 6330.44 859.749   1
  -2  17   3 3737.29 495.719   1
  -2  17  -3 3293.98 1551.96   1
   2  17   3 2826.76 1334.96   1
   2  17  -3 3578.80 442.034   1
  -2  17   3 3062.84 1537.44   1
  -2  17   4 831.652 439.005   1
  -2  17  -4 1300.69 634.317   1
   2  17   4 1616.50 780.836   1
   2  17  -4 1738.51 831.605   1
  -2  17   4 1062.13 578.802   1
  -2  17  -4 950.851 521.876   1
  -2  17   5 2677.23 1290.63   1
  -2  17  -5 2279.79 1073.00   1
   2  17   5 1919.83 917.247   1
   2  17  -5 3223.41 639.831   1
  -2  17   5 3135.53 740.018   1
  -2  17  -5 1985.05 1038.20   1
  -2  17   6 4308.59 872.393   1
  -2  17  -6 3391.88 660.492   1
   2  17   6 4381.46 839.131   1
   2  17  -6 3340.55 666.005   1
  -2  17  -6 5625.38 1124.79   1
   2 -17  -6 1344.89 2013.32   1
  -2  17   7 3436.65 730.187   1
  -2  17  -7 2344.79 1100.45   1
   2  17   7 2825.21 1334.81   1
   2  17  -7 2894.59 1525.77   1
  -2  17  -7 2881.04 1556.16   1
   2 -17  -711996.60 4528.99   1
  -2  17   8 770.603 425.007   1
  -2  17  -8 1266.70 603.639   1
   2  17   8 1217.62 595.789   1
   2  17  -8 1006.16 554.474   1
  -2  17  -8 804.272 548.943   1
   2 -17  -8 8594.86 2879.15   1
  -2  17   9 7182.50 1228.08   1
   2  17   9 6977.83 1164.60   1
  -2  17  -9 5578.43 1053.80   1
   2  17  -9 6810.41 1147.24   1
  -2  17  -9 7388.37 1312.14   1
   2 -17  -9 9311.86 2887.21   1
  -2  17  10 2861.30 582.423   1
  -2  17 -10 2851.16 496.497   1
   2  17  10 2560.78 973.091   1
   2  17 -10 3481.19 643.135   1
  -2  17 -10 1654.77 746.639   1
   2 -17 -10 2504.67 1655.63   1
  -2  17  11 5409.86 960.434   1
   2  17  11 4499.87 784.065   1
  -2  17 -11 4222.09 707.837   1
   2  17 -11 3399.72 635.603   1
  -2  17 -11 5414.68 1040.10   1
   2 -17 -11 2596.86 2077.44   1
  -2  17  12 42.8628 190.617   1
   2  17  12 240.384 211.131   1
   2  17 -12  348.60 230.345   1
  -2  17 -12 1232.25 721.891   1
   2 -17 -12 149.883 1323.19   1
  -2  17  13 486.537 271.521   1
   2  17  13-147.425  137.43   1
   2  17 -13 521.383 281.792   1
  -2  17 -13 150.379  324.59   1
   2 -17 -13 3128.81 1253.18   1
  -2  17  14  847.54 474.352   1
   2  17  14 434.886  243.79   1
   2  17 -14 357.043 255.587   1
  -2  17 -14-19.0823  319.16   1
   2 -17 -14 3506.54 1585.89   1
  -2  17  15 21.5996 190.307   1
   2  17  15 719.171 564.999   1
   2  17 -15 440.608 328.174   1
  -2  17 -15 1658.53 901.857   1
   2 -17 -15-222.386 848.385   1
  -2  17  16 591.193 431.894   1
   2  17  16 890.116 430.996   1
   2  17 -16 1838.39 842.583   1
  -2  17 -16-261.802 368.573   1
   2 -17 -16 3216.84 1621.92   1
  -2  17  17 1423.65 803.951   1
   2  17  17 1052.21 597.188   1
   2  17 -17 2013.43 1111.48   1
  -2  17 -17 2211.55 1255.58   1
   2 -17 -17 1701.01 1147.94   1
  -2  17  18 1395.18 723.057   1
   2  17  18 1027.81 497.717   1
   2  17 -18  234.32 207.539   1
  -2  17 -18 1326.46 691.346   1
   2 -17 -18 3278.78 1459.44   1
  -2  17  19 2444.09  875.78   1
   2  17  19 3186.31 1095.54   1
   2  17 -19 2633.62 919.499   1
  -2  17 -19 2698.60 1036.75   1
   2 -17 -19 1668.51 1137.45   1
  -2  17  20 2488.99 932.653   1
   2  17 -20 427.324 365.104   1
  -2  17 -20 992.702 585.887   1
   2 -17 -20 828.496 674.509   1
  -2  17  21 321.469 335.743   1
   2  17 -21 300.323 292.406   1
  -2  17 -21 431.719 503.152   1
   2 -17 -21 922.637 769.403   1
  -2  17  22 1349.96  733.88   1
   2  17 -22 2577.37 1188.60   1
  -2  17 -22 4235.78 1983.28   1
   2 -17 -22 4159.54 2017.26   1
  -2  17  23 805.397 508.855   1
   2  17 -23 1118.09  535.23   1
  -2  17 -23-95.8008 347.042   1
   2 -17 -23 553.265 552.778   1
   2  17 -24 245.741 197.376   1
   2 -17 -24-231.742 445.722   1
   2  17 -25 155.774 154.425   1
   2  17 -26 338.866 250.019   1
  -2  18   0 4509.73 869.252   1
   2  18   0 4306.35 834.154   1
  -2  18   0 3859.95 837.206   1
  -2  18   1 641.917 401.487   1
  -2  18  -1 -1.3371 145.076   1
   2  18   1 27.6826 128.262   1
   2  18  -1 139.257 139.839   1
  -2  18   1 243.994 239.256   1
  -2  18  -1-105.028 175.139   1
  -2  18   2 4627.61 920.742   1
  -2  18  -2 3680.92 835.059   1
   2  18   2 5032.34 964.765   1
   2  18  -2 3682.81 722.432   1
  -2  18   2 4473.20 934.489   1
  -2  18  -2 3280.62 728.214   1
  -2  18   3 4213.65 840.078   1
  -2  18  -3 3929.04 760.422   1
   2  18   3 3906.65 759.732   1
   2  18  -3 3387.73 671.542   1
  -2  18   3 3360.52 770.561   1
  -2  18  -3 4515.76 943.302   1
  -2  18   4 2729.02 1314.68   1
  -2  18  -4 3153.54 615.504   1
   2  18   4 3523.23 691.887   1
   2  18  -4 3064.11 615.412   1
  -2  18   4 2232.60 1077.40   1
  -2  18  -4 2667.49 1329.71   1
  -2  18   5 4520.72 916.555   1
  -2  18  -5 2999.75 590.937   1
   2  18   5 3066.00 603.395   1
   2  18  -5 3255.25 636.219   1
  -2  18   5 5716.42 1185.84   1
  -2  18  -5 3164.13 766.742   1
  -2  18   6 1015.38 472.049   1
  -2  18  -6 1672.03 641.208   1
   2  18   6 851.473 480.761   1
   2  18  -6 694.097 386.413   1
  -2  18  -6 891.741 559.205   1
   2 -18  -6 2598.30 2381.62   1
  -2  18   7 7942.90 1338.70   1
  -2  18  -7 7652.73 1263.84   1
   2  18   7 7754.88 1286.82   1
   2  18  -7 7645.24 1276.92   1
  -2  18  -7 6560.40 1159.18   1
   2 -18  -710799.80 4746.67   1
  -2  18   8 1491.06 630.433   1
  -2  18  -8 1495.64 581.974   1
   2  18   8 1399.00 560.775   1
   2  18  -8 2187.58  855.25   1
  -2  18  -8  302.39 353.841   1
   2 -18  -8 4504.47 2593.18   1
  -2  18   9 -396.08 224.091   1
   2  18   9  222.00 149.891   1
  -2  18  -9 360.056 173.279   1
   2  18  -9 219.054  181.93   1
  -2  18  -9 895.672 563.456   1
   2 -18  -9 1638.24 1560.55   1
  -2  18  10 5478.79 1081.64   1
   2  18  10 5097.79 959.961   1
  -2  18 -10 5581.00 1042.16   1
   2  18 -10 5298.93 1012.91   1
  -2  18 -10 6892.17 1400.06   1
   2 -18 -10 3768.79 1854.83   1
  -2  18  11 686.454  404.25   1
   2  18  11 1771.96 844.088   1
   2  18 -11 1715.88 825.437   1
  -2  18 -11 261.725 350.461   1
  -2  18  12 2374.29 1245.74   1
   2  18  12 2938.10 729.316   1
   2  18 -12 1823.28 972.054   1
  -2  18 -12 1261.05 732.227   1
   2 -18 -12 3321.97 1673.21   1
  -2  18  13 2456.88 1575.88   1
   2  18  13 2172.41 1131.28   1
   2  18 -13 1363.49 752.064   1
  -2  18 -13 2149.74 1210.24   1
   2 -18 -13 1760.20 1294.33   1
  -2  18  14 2796.94 981.985   1
   2  18  14 2565.94  880.57   1
   2  18 -14 3679.41 1248.62   1
  -2  18 -14 2564.39 1013.09   1
   2 -18 -14 1684.54 1137.31   1
  -2  18  15 1496.06 859.976   1
   2  18  15 270.179 236.663   1
   2  18 -15 974.352 576.488   1
  -2  18 -15-152.254 380.124   1
   2 -18 -15 1675.21 1174.50   1
  -2  18  16 579.992 367.153   1
   2  18  16 337.352 275.421   1
   2  18 -16 926.114 526.872   1
  -2  18 -16 1851.54 1163.17   1
   2 -18 -16 2216.76 1391.76   1
  -2  18  17 1113.83 626.769   1
   2  18  17 851.326 420.776   1
   2  18 -17 810.064 396.225   1
  -2  18 -17 1827.02 883.027   1
   2 -18 -17 1503.98 994.382   1
  -2  18  18 475.749 456.602   1
   2  18  18  549.83 285.387   1
   2  18 -18 429.935 400.854   1
  -2  18 -18-370.213  314.21   1
   2 -18 -18 3252.16 1299.79   1
  -2  18  19 1059.90 626.973   1
   2  18  19 388.295 338.601   1
   2  18 -19-112.789 146.956   1
  -2  18 -19 1468.82 811.782   1
   2 -18 -19-477.756 587.281   1
  -2  18  20 616.643  465.45   1
   2  18  20 687.528 497.903   1
   2  18 -20 882.619 630.143   1
  -2  18 -20 809.579 633.156   1
   2 -18 -20 1091.88  772.77   1
  -2  18  21 1714.70 837.493   1
   2  18 -21 1373.51 754.348   1
  -2  18 -21 2229.85 1155.48   1
   2 -18 -21 919.309 722.326   1
  -2  18  22 5705.78 3004.46   1
   2  18 -22 4542.43 2205.48   1
  -2  18 -22 3449.50 1760.54   1
   2 -18 -22 5350.56 2703.59   1
   2  18 -23 497.437 351.335   1
   2 -18 -23 1007.41 830.104   1
   2  18 -24 321.642  222.14   1
   2  18 -25 1938.65 1262.39   1
  -2  19   0 494.378 292.876   1
   2  19   0-142.609 125.882   1
  -2  19   0-61.2209 246.447   1
  -2  19   1 6654.01 1118.26   1
  -2  19  -1 7921.58 1331.58   1
   2  19   1 8027.23 1334.28   1
   2  19  -1 7041.42 1181.69   1
  -2  19   1 4860.95 954.853   1
  -2  19  -1 6059.87 1205.57   1
  -2  19   2 7038.50 1194.87   1
  -2  19  -2 4659.37  987.67   1
   2  19   2 5663.74 949.868   1
   2  19  -2 6454.58 1083.21   1
  -2  19   2 4457.78 909.105   1
  -2  19  -2 6400.36 1134.72   1
  -2  19   3 9319.58 1559.35   1
  -2  19  -3 9564.73 1576.32   1
   2  19   3 9484.73 1569.70   1
   2  19  -3 9560.74 1582.41   1
  -2  19   3 7553.82 1745.20   1
  -2  19  -3 8909.31 1553.00   1
  -2  19   4 743.717 467.856   1
  -2  19  -4 483.973 292.555   1
   2  19   4 541.037 337.035   1
   2  19  -4 59.4881 137.883   1
  -2  19   4 807.261 453.957   1
  -2  19  -4 300.344 325.086   1
  -2  19   5 1982.81 789.445   1
  -2  19  -5 1544.09 596.517   1
   2  19   5 2938.19 541.401   1
  -2  19   5 1553.48 672.397   1
  -2  19  -5 1387.67 599.924   1
  -2  19   6 453.301 267.334   1
  -2  19  -6 568.515 283.933   1
   2  19   6 389.657 248.135   1
   2  19  -6 443.495 221.138   1
  -2  19  -6 -52.789 300.771   1
   2 -19  -6 3220.68 2083.02   1
  -2  19   7 704.544 358.604   1
  -2  19  -7 849.539 375.831   1
   2  19   7 975.832 482.563   1
   2  19  -7 1703.30 821.047   1
  -2  19  -7 1058.95 646.577   1
   2 -19  -7 5256.22 2273.20   1
  -2  19   8 452.995 286.414   1
  -2  19  -8 767.782 343.477   1
   2  19   8 481.555 236.337   1
   2  19  -8 1018.05 520.898   1
  -2  19  -8 625.178 406.206   1
   2 -19  -8 112.047 1501.49   1
  -2  19   9 90.0874 224.171   1
  -2  19  -9 450.816 264.134   1
   2  19   9 206.895 165.401   1
   2  19  -9 469.805 287.963   1
  -2  19  -9 878.695 566.741   1
   2 -19  -9 2881.19 1376.45   1
  -2  19  10 1080.96 595.537   1
   2  19  10 716.102 374.565   1
  -2  19 -10 622.619 324.674   1
   2  19 -10 1183.90 650.517   1
  -2  19 -10 1362.34 777.704   1
   2 -19 -10-667.358 1106.69   1
  -2  19  11 492.429  374.98   1
   2  19  11 874.047 409.805   1
   2  19 -11 445.486 326.575   1
  -2  19 -11 1006.50  683.04   1
   2 -19 -11-882.962 1006.65   1
  -2  19  12 605.305 432.557   1
   2  19  12 155.476 162.757   1
   2  19 -12 770.403 429.018   1
  -2  19 -12 1432.86 758.055   1
   2 -19 -12 2088.10 1141.71   1
  -2  19  13 2399.46  650.36   1
   2  19  13 2685.69 662.551   1
   2  19 -13 2842.12 722.004   1
  -2  19 -13 1911.89 1176.79   1
   2 -19 -13 4936.01 1505.69   1
[truncated: 746,249 more chars]
